# Supplementary material for: Valproic acid ameliorates cauda equina injury by suppressing HDAC2‐mediated ferroptosis
Source: CNS Neurosci Ther. 2023 Dec 17;30(4):e14524. doi: 10.1111/cns.14524 (PMC11017456; doi:10.1111/cns.14524)
Supplement: Supplementary file 1 — Table S1. [file CNS-30-e14524-s001.xlsx]

## Sheet: supplementary Table1
Gene_ID	C1	C2	C3	V1	V2	V3	G1	G2	G2_vs_G1_log2FoldChange	G2_vs_G1_Pvalue	G2_vs_G1_FDR
ENSRNOG00000026235	9.74818	10.1691	10.7876	7.15057	9.89706	8.48588	10.235	8.51117	-1.72378	0.00699543	0.141578
ENSRNOG00000054866	0	3.08782	0	3.07473	0	6.04768	1.02927	3.04081	2.01153	0.0128522	0.22098
ENSRNOG00000010447	9.09706	9.02554	8.24735	10.7325	9.40626	9.86015	8.78998	9.99964	1.20965	0.0174808	0.272711
ENSRNOG00000014025	6.93121	9.69911	4.18414	7.7712	6.6225	12.1298	6.93815	8.84118	1.90303	6.01e-07	5.78e-05
ENSRNOG00000033341	0.982675	2.24825	0	4.47348	0	5.1039	1.07697	3.19246	2.11549	0.0163866	0.260981
ENSRNOG00000055939	7.20378	8.33244	6.45607	10.4058	7.16134	10.0282	7.33076	9.19846	1.8677	0.000108791	0.00503732
ENSRNOG00000031743	12.1761	11.6902	13.3647	10.2773	12.3564	11.1725	12.4103	11.2687	-1.1416	0.0235304	0.336619
ENSRNOG00000005700	8.10482	8.92892	7.10351	9.95846	7.97779	10.2393	8.04575	9.39184	1.34609	0.00553288	0.118493
ENSRNOG00000000451	9.6931	10.4227	11.9507	8.31364	9.24046	9.97083	10.6888	9.17498	-1.51386	0.00103102	0.0322152
ENSRNOG00000004676	3.13898	5.8396	3.32785	6.95476	3.2173	7.50615	4.10214	5.89274	1.79059	0.0240416	0.341903
ENSRNOG00000001439	2.77753	6.36234	0	8.31364	3.2173	8.47272	3.04662	6.66789	3.62127	0.000254952	0.0103294
ENSRNOG00000021962	9.69989	9.63929	9.94086	8.24468	8.94487	8.74332	9.76001	8.64429	-1.11572	0.0468163	0.524593
ENSRNOG00000048036	5.98805	8.40342	0	7.78514	6.56041	10.066	4.79716	8.13718	3.34002	0.00146106	0.042192
ENSRNOG00000003755	2.55597	4.30417	1.89233	10.1018	4.22021	6.23091	2.91749	6.85098	3.9335	6.32e-10	1.35e-07
ENSRNOG00000001618	0	0	0	5.50944	0	2.55736	0	2.68893	2.68893	0.00142232	0.0414592
ENSRNOG00000022067	7.37474	8.23402	6.90013	4.78236	6.18173	5.0339	7.50296	5.33266	-2.1703	0.0152681	0.24892
ENSRNOG00000021468	1.97393	3.75526	0	6.406	2.04008	6.52686	1.90973	4.99098	3.08125	0.00408751	0.0938312
ENSRNOG00000024452	6.79834	6.93409	6.02663	9.35175	6.83408	8.74606	6.58635	8.31063	1.72428	0.00384209	0.0897148
ENSRNOG00000011285	1.56182	1.80764	0	7.18253	0	6.50115	1.12315	4.56123	3.43807	5.81e-05	0.00298993
ENSRNOG00000017416	11.1136	10.8901	11.0488	9.24483	10.4888	9.47399	11.0175	9.73588	-1.28162	0.0160917	0.258085
ENSRNOG00000060181	0	1.80764	0	3.88654	0	4.24157	0.602548	2.70937	2.10682	0.027611	0.374024
ENSRNOG00000032871	8.17958	10.1893	1.48966	6.81224	8.48767	12.0381	6.61951	9.11268	2.49316	8.74e-05	0.00422601
ENSRNOG00000010378	6.97664	7.49025	8.91286	3.07473	5.60667	6.85584	7.79325	5.17908	-2.61417	0.00731674	0.145771
ENSRNOG00000028658	4.82434	6.69389	0	1.64225	4.57448	8.97577	3.83941	5.06417	1.22476	0.00697193	0.141365
ENSRNOG00000003328	8.93388	9.41984	8.69096	10.4546	9.40847	10.5249	9.01489	10.1293	1.11445	0.0197471	0.297178
ENSRNOG00000011557	6.69339	8.87999	8.40573	9.94455	12.3438	8.02222	7.99304	10.1035	2.11048	2.33e-07	2.55e-05
ENSRNOG00000009388	3.77501	3.28577	2.20679	5.83846	4.37251	6.79366	3.08919	5.66821	2.57902	0.015606	0.252722
ENSRNOG00000019306	6.50468	6.74524	3.0414	7.82618	5.91027	8.39457	5.43044	7.37701	1.94657	0.0310583	0.404112
ENSRNOG00000016863	7.35767	9.27595	6.33203	8.93355	6.92311	11.3121	7.65521	9.05627	1.40105	0.000107956	0.00500933
ENSRNOG00000048425	0	0	0	0	4.75162	0	0	1.58387	1.58387	0.0107458	0.194787
ENSRNOG00000020805	4.55157	4.20984	6.12335	1.04318	2.04008	0.859478	4.96159	1.31424	-3.64734	0.00247165	0.0637463
ENSRNOG00000020731	4.05468	7.45983	4.9036	9.77675	4.75162	9.74164	5.4727	8.09	2.6173	3.16e-06	0.000253207
ENSRNOG00000016196	6.5201	7.6604	6.28262	8.73953	5.8336	9.1094	6.82104	7.89418	1.07314	0.0212402	0.314419
ENSRNOG00000000913	10.4143	10.6982	11.2496	8.73235	9.97051	8.88922	10.7874	9.19736	-1.59003	0.00220836	0.0584941
ENSRNOG00000024832	2.55597	6.72832	0	10.5363	2.85307	8.73231	3.09476	7.37388	4.27911	2.84e-09	5.13e-07
ENSRNOG00000049999	0	2.24825	0	4.78236	2.04008	3.31589	0.749416	3.37944	2.63003	0.033187	0.422196
ENSRNOG00000019518	5.96569	5.52396	3.86411	8.73235	5.8336	5.93697	5.11792	6.83431	1.71639	0.0175382	0.273024
ENSRNOG00000011803	0	3.4598	0	4.8895	0	5.77477	1.15327	3.55476	2.40149	0.0180782	0.278628
ENSRNOG00000030689	7.82327	7.62428	8.61316	5.54265	7.10808	6.60136	8.02024	6.41736	-1.60287	0.0369474	0.453561
ENSRNOG00000002544	9.79965	9.94768	9.67173	11.8429	9.67701	11.0264	9.80635	10.8488	1.04241	0.0104747	0.190989
ENSRNOG00000029598	7.79818	8.71808	6.44113	11.2854	7.64538	9.95789	7.65247	9.62954	1.97708	1.71e-05	0.00107338
ENSRNOG00000035643	0	0	0	5.47545	0	3.05822	0	2.84456	2.84456	0.00126057	0.037706
ENSRNOG00000061304	6.05312	7.82058	4.94653	9.71071	4.57448	10.045	6.27341	8.11006	1.83665	2.1e-05	0.00127805
ENSRNOG00000037165	7.91948	8.24596	7.48471	10.1362	8.01299	9.1094	7.88338	9.08621	1.20283	0.0172894	0.270892
ENSRNOG00000008065	6.39181	6.74524	2.20679	6.406	6.8076	8.79714	5.11461	7.33691	2.2223	0.0176469	0.274382
ENSRNOG00000007551	8.33157	8.50622	6.98495	10.8956	7.65284	9.26836	7.94091	9.27228	1.33136	0.00211019	0.0567138
ENSRNOG00000018426	6.73365	7.2742	9.11692	4.32867	5.66684	6.1832	7.70826	5.3929	-2.31535	0.00171	0.0482505
ENSRNOG00000006957	6.50468	8.1284	4.71783	8.19333	5.51144	10.2158	6.4503	7.97351	1.52321	0.000724343	0.0242744
ENSRNOG00000002361	3.87438	4.47612	2.87358	6.85253	3.9566	6.53955	3.74136	5.78289	2.04153	0.0291657	0.388328
ENSRNOG00000050206	4.05468	4.00038	2.20679	7.12887	3.74961	6.35092	3.42061	5.74313	2.32252	0.0160548	0.257792
ENSRNOG00000048062	0	0	0	0	4.75162	0.859478	0	1.87037	1.87037	0.00966675	0.180657
ENSRNOG00000019627	5.66626	5.35795	6.14194	11.6101	6.72511	5.54243	5.72205	7.95921	2.23716	6.39e-11	1.78e-08
ENSRNOG00000021507	4.92047	6.93409	0	7.15057	3.04665	8.70723	3.95152	6.30149	2.34996	0.00988767	0.183673
ENSRNOG00000007866	7.72685	7.58724	8.14969	4.78236	6.33793	2.55736	7.82126	4.55922	-3.26205	0.0014577	0.0421511
ENSRNOG00000033097	0	1.80764	0	3.66316	2.04008	3.81045	0.602548	3.17123	2.56868	0.0408763	0.480862
ENSRNOG00000017052	6.37495	7.50025	5.34983	8.0214	6.16096	8.99662	6.40834	7.72633	1.31799	0.0252073	0.354269
ENSRNOG00000059834	4.28883	5.90127	4.61512	9.52169	3.6338	7.6593	4.93507	6.93826	2.00319	6.92e-05	0.00346239
ENSRNOG00000018039	4.42617	8.82138	0	10.1844	3.9566	11.4	4.41585	8.51365	4.0978	5.94e-09	9.75e-07
ENSRNOG00000003284	3.13898	3.75526	0	8.76086	2.85307	5.68627	2.29808	5.76673	3.46865	2.18e-05	0.00131786
ENSRNOG00000008919	3.66829	6.27186	2.87358	8.05056	3.85681	8.6263	4.27124	6.84456	2.57331	0.000464435	0.0167536
ENSRNOG00000015603	6.56542	7.32007	6.71388	9.91473	6.3193	8.91622	6.86646	8.38342	1.51696	0.00154429	0.0442636
ENSRNOG00000014758	7.92528	8.64786	6.02663	10.6096	7.39272	9.90985	7.53326	9.30405	1.7708	0.00046043	0.0166645
ENSRNOG00000005307	3.42778	7.61511	0	4.83693	3.2173	9.64075	3.68096	5.89833	2.21736	0.00164976	0.0468315
ENSRNOG00000014656	0.982675	0	0	4.83693	0	0	0.327558	1.61231	1.28475	0.0280833	0.378558
ENSRNOG00000027213	3.96734	5.21956	2.68363	7.31337	3.85681	6.91545	3.95684	6.02854	2.0717	0.0193615	0.293818
ENSRNOG00000015518	7.42477	7.90579	6.19632	9.07646	8.34765	8.33396	7.17563	8.58602	1.4104	0.0454949	0.515103
ENSRNOG00000049880	5.05364	6.31781	5.18033	7.10683	4.63598	8.38757	5.51726	6.71013	1.19287	0.0286412	0.383224
ENSRNOG00000000007	5.98805	8.20375	4.18414	7.44215	6.1185	10.0271	6.12531	7.86258	1.73727	0.00200763	0.0545654
ENSRNOG00000055672	6.86025	6.34025	6.44113	10.1267	7.87314	10.0866	6.54721	9.36216	2.81494	9.51e-07	8.68e-05
ENSRNOG00000042477	0	2.24825	0	7.00328	0	2.74431	0.749416	3.2492	2.49978	0.000807437	0.0262105
ENSRNOG00000006494	4.77375	5.98908	4.66739	7.90491	4.63598	7.82908	5.14341	6.78999	1.64658	0.0148547	0.244435
ENSRNOG00000040166	3.87438	5.77518	2.20679	6.65409	2.04008	7.86983	3.95212	5.52133	1.56921	0.0140407	0.234906
ENSRNOG00000009181	0	3.75526	0	5.89098	2.04008	5.87826	1.25175	4.60311	3.35135	0.010258	0.188303
ENSRNOG00000047124	3.55304	3.75526	3.0414	11.3312	5.95921	2.90978	3.4499	6.7334	3.2835	1.1e-16	9.52e-14
ENSRNOG00000002827	5.3583	8.61143	1.48966	10.6662	5.88517	10.9771	5.15313	9.17618	4.02305	9.33e-09	1.47e-06
ENSRNOG00000042478	4.05468	5.98908	0	9.51752	3.6338	7.44678	3.34792	6.86603	3.51811	1.45e-05	0.000937454
ENSRNOG00000020416	6.6237	7.00603	5.1439	8.61626	6.16096	8.323	6.25788	7.70007	1.4422	0.028568	0.382481
ENSRNOG00000013389	2.96954	4.70083	0	8.61626	2.62943	6.87598	2.55679	6.04056	3.48377	6.26e-05	0.00317682
ENSRNOG00000001837	4.66694	6.82695	2.20679	8.7106	2.85307	9.11577	4.56689	6.89315	2.32626	0.000117702	0.00538107
ENSRNOG00000029184	0	2.85833	0	5.89098	0	4.52283	0.952777	3.47127	2.51849	0.0099527	0.184414
ENSRNOG00000042309	8.65871	9.03932	8.06455	11.1109	8.64552	10.2586	8.58753	10.005	1.41747	0.00139364	0.0408978
ENSRNOG00000022386	6.3406	8.43503	1.48966	4.60507	5.33726	10.2207	5.42177	6.721	1.29924	0.00400757	0.0925223
ENSRNOG00000023935	3.42778	6.88914	2.87358	5.75591	3.2173	9.33719	4.39683	6.10347	1.70663	0.000934725	0.0296762
ENSRNOG00000023546	8.64822	9.84354	8.65582	10.9562	10.0866	10.2624	9.04919	10.4351	1.38586	0.00794607	0.155317
ENSRNOG00000015222	7.79818	7.86768	8.85206	6.59199	7.09719	6.33645	8.17264	6.67521	-1.49743	0.0268941	0.368941
ENSRNOG00000057852	0	0	0	4.98923	1.62064	2.34253	0	2.98414	2.98414	0.00356564	0.0852769
ENSRNOG00000007727	3.77501	5.17032	0	9.18035	3.85681	6.98202	2.98178	6.67306	3.69128	1.67e-05	0.00106309
ENSRNOG00000021023	11.2706	11.37	8.88554	11.3401	10.922	12.5916	10.5087	11.6179	1.10917	0.0277818	0.375426
ENSRNOG00000010698	1.56182	5.48421	0.929121	6.08381	8.16675	1.78373	2.65838	5.34476	2.68638	0.00398839	0.0923684
ENSRNOG00000009629	7.39997	8.11545	6.91101	9.35876	9.55496	9.57911	7.47548	9.49761	2.02213	0.000930671	0.0296033
ENSRNOG00000014164	6.47332	6.3841	4.8137	8.83645	6.79417	6.29216	5.89038	7.3076	1.41722	0.0416441	0.48523
ENSRNOG00000012703	0	2.24825	0	5.75591	0	5.26535	0.749416	3.67375	2.92433	0.00248936	0.0638995
ENSRNOG00000003769	1.97393	4.76857	0	7.79207	3.36989	7.03674	2.2475	6.06623	3.81873	0.000559601	0.0196527
ENSRNOG00000010839	4.87321	5.63702	3.45224	7.80581	4.29837	7.58781	4.65415	6.564	1.90984	0.0111734	0.200357
ENSRNOG00000007036	11.8592	11.9584	12.8231	9.64341	11.2349	11.1069	12.2136	10.6618	-1.55181	0.00384737	0.0897417
ENSRNOG00000017673	7.94256	8.60217	8.23442	10.9593	7.95987	10.5689	8.25972	9.82935	1.56963	0.000183205	0.00781626
ENSRNOG00000034031	2.55597	5.67282	0.929121	8.80942	2.04008	7.85468	3.05264	6.23473	3.18209	3.95e-05	0.00215748
ENSRNOG00000015024	7.16505	7.78012	8.24305	4.98923	5.88517	3.31589	7.72941	4.7301	-2.99931	0.00114557	0.0352368
ENSRNOG00000003198	3.77501	7.16531	0	10.3401	3.6338	9.94722	3.64677	7.97369	4.32692	1.57e-09	3.01e-07
ENSRNOG00000008765	4.35914	5.77518	4.11054	6.95476	5.57562	7.26776	4.74829	6.59938	1.85109	0.0472627	0.528505
ENSRNOG00000009589	3.87438	4.3927	4.11054	7.85951	4.69496	3.31589	4.12587	5.29012	1.16425	0.036171	0.448083
ENSRNOG00000010497	7.28729	7.53956	8.71289	3.07473	6.4276	5.70891	7.84658	5.07042	-2.77616	0.00306235	0.0752285
ENSRNOG00000033026	7.51222	7.52983	4.18414	8.83645	8.05299	8.52787	6.40873	8.47244	2.06371	0.0232196	0.333491
ENSRNOG00000006911	10.3988	11.0416	7.11297	12.2468	10.8378	11.3135	9.51776	11.4661	1.9483	0.00368482	0.0875486
ENSRNOG00000002238	5.09543	6.60403	5.34983	6.81224	5.60667	8.41192	5.6831	6.94361	1.26052	0.0435128	0.501286
ENSRNOG00000013973	6.79834	8.41931	7.78002	8.79571	11.9499	12.0824	7.66589	10.9427	3.27678	6.11e-12	2.37e-09
ENSRNOG00000057817	8.98202	9.07655	8.44743	10.718	8.66039	10.8999	8.83533	10.0928	1.25745	0.00263089	0.0669782
ENSRNOG00000033654	0	2.5853	0	6.1062	1.62064	5.7312	0.861767	4.48601	3.62425	0.00143166	0.0416145
ENSRNOG00000006075	9.24828	9.6904	7.07477	11.9156	9.2355	11.2704	8.67115	10.8072	2.13602	1.67e-05	0.00106309
ENSRNOG00000011323	7.74666	9.12582	7.33117	11.2662	7.65284	11.3847	8.06788	10.1012	2.03336	7.56e-07	6.99e-05
ENSRNOG00000011572	11.5217	11.6249	11.5791	14.1036	11.5748	12.5474	11.5752	12.7419	1.16671	0.00544219	0.117013
ENSRNOG00000014035	5.94298	7.92076	4.9036	10.7941	6.6225	10.0372	6.25578	9.15127	2.8955	9.08e-08	1.11e-05
ENSRNOG00000038948	1.97393	3.08782	0	3.24582	5.22167	4.57305	1.68725	4.34685	2.65959	0.0459264	0.518366
ENSRNOG00000019851	0.982675	3.08782	0	7.93649	3.9566	2.74431	1.35683	4.87913	3.5223	0.000146514	0.00649328
ENSRNOG00000029399	9.9736	9.68384	9.41511	12.2192	10.134	10.3711	9.69085	10.9081	1.21723	0.00373655	0.0881044
ENSRNOG00000009556	3.55304	4.10891	4.11054	7.63925	4.69496	3.63243	3.92416	5.32221	1.39805	0.0404114	0.477282
ENSRNOG00000010793	9.31613	9.25543	9.15174	10.886	9.47097	10.394	9.2411	10.2503	1.0092	0.0310447	0.404112
ENSRNOG00000054360	10.5312	10.2513	11.0283	9.04494	10.2916	9.17592	10.6036	9.50414	-1.09947	0.0323511	0.415701
ENSRNOG00000031662	4.21492	8.29847	0	3.88654	1.02684	10.8857	4.17113	5.26636	1.09523	6.25e-06	0.000457227
ENSRNOG00000032410	3.66829	6.27186	3.0414	7.02694	3.36989	8.34485	4.32719	6.24723	1.92004	0.00627947	0.130618
ENSRNOG00000010868	0	3.61508	0	4.40289	1.02684	5.95603	1.20503	3.79525	2.59023	0.0218139	0.320508
ENSRNOG00000034200	9.24828	9.72492	7.99467	10.3762	9.62866	10.3058	8.98929	10.1035	1.11425	0.0410759	0.482164
ENSRNOG00000009545	10.3893	10.5413	10.3028	9.29928	9.26012	9.32075	10.4111	9.29338	-1.11775	0.0327038	0.418254
ENSRNOG00000013262	4.87321	4.3927	1.48966	12.9603	8.58053	2.34253	3.58519	7.96111	4.37592	1.11e-27	3.45e-24
ENSRNOG00000056518	0	0	0	4.66662	0	4.57305	0	3.07989	3.07989	0.0012752	0.0380913
ENSRNOG00000032844	10.8877	11.3102	12.7069	9.16443	10.1773	10.8492	11.6349	10.0636	-1.57131	0.00122373	0.036909
ENSRNOG00000032517	0	5.01162	0	6.49352	0	7.59391	1.67054	4.69581	3.02527	0.00222476	0.0587748
ENSRNOG00000030876	2.96954	1.80764	2.20679	0	0	0	2.32799	0	-2.32799	0.0454811	0.515103
ENSRNOG00000009054	4.92047	7.95023	5.34983	8.40226	5.44427	9.63485	6.07351	7.82712	1.75361	0.00210455	0.0566325
ENSRNOG00000053122	3.66829	7.15269	0	9.38875	1.62064	9.38893	3.60699	6.79944	3.19245	5.07e-06	0.000381135
ENSRNOG00000019361	3.77501	6.2244	0	8.93355	2.85307	8.48916	3.33314	6.75859	3.42545	3.54e-05	0.00197425
ENSRNOG00000000033	8.52747	8.78504	7.26487	9.84156	9.49606	10.315	8.19246	9.88421	1.69175	0.00248443	0.0638483
ENSRNOG00000015093	11.7108	12.9903	10.5499	12.5739	11.3655	14.4144	11.7503	12.7846	1.03428	0.00689564	0.140211
ENSRNOG00000016684	7.43294	8.1284	6.83307	9.50705	7.31964	10.0594	7.4648	8.96202	1.49722	0.00182804	0.0505007
ENSRNOG00000011751	9.12002	10.5912	9.07884	12.7185	8.95697	12.7231	9.59669	11.4662	1.86949	1.1e-06	9.84e-05
ENSRNOG00000013794	11.3634	11.1384	11.1788	9.19348	10.9525	10.0594	11.2268	10.0685	-1.15839	0.0443608	0.50856
ENSRNOG00000011612	0	1.17015	0	5.33085	0	0.859478	0.39005	2.06344	1.67339	0.00959446	0.179615
ENSRNOG00000001557	11.1697	10.9442	10.2935	8.92412	9.89234	9.77286	10.8025	9.52978	-1.27269	0.0163868	0.260981
ENSRNOG00000002126	7.26914	8.12194	6.36405	8.49425	8.24284	9.44731	7.25171	8.72813	1.47642	0.0177414	0.275041
ENSRNOG00000009863	4.35914	6.3841	5.10653	8.7749	4.51025	8.38054	5.28326	7.2219	1.93864	0.0012262	0.0369321
ENSRNOG00000042753	3.13898	6.69389	2.20679	11.8508	4.22021	8.61735	4.01322	8.22945	4.21623	4.34e-16	3.25e-13
ENSRNOG00000020444	2.55597	4.10891	0	6.74249	1.62064	5.87826	2.22163	4.74713	2.52551	0.0138496	0.232785
ENSRNOG00000034089	6.13555	5.87076	2.46482	7.23427	7.1821	7.28293	4.82371	7.2331	2.40939	0.0436787	0.502398
ENSRNOG00000060988	3.77501	6.77848	0	9.66053	4.29837	9.41498	3.51783	7.79129	4.27346	2.16e-07	2.39e-05
ENSRNOG00000002014	7.63065	8.25189	8.39802	5.40496	7.04147	5.95603	8.09352	6.13415	-1.95937	0.0155016	0.251783
ENSRNOG00000015835	7.51222	8.57878	6.98495	10.2195	8.0698	10.3451	7.69198	9.5448	1.85281	0.000240429	0.0097958
ENSRNOG00000019704	5.55084	7.52004	2.20679	9.53825	6.16096	9.46238	5.09255	8.3872	3.29464	3.01e-05	0.00171963
ENSRNOG00000012906	10.9834	11.5335	9.35862	11.663	11.3495	12.2183	10.6252	11.7436	1.11844	0.0364854	0.45018
ENSRNOG00000009033	6.74682	8.63884	4.50454	11.6072	6.0968	10.8763	6.63007	9.52677	2.8967	1.19e-09	2.35e-07
ENSRNOG00000061230	10.0447	10.1083	10.6507	12.6516	10.4314	11.425	10.2679	11.5027	1.2348	0.00452116	0.101892
ENSRNOG00000053160	0.982675	2.24825	1.48966	8.72875	1.02684	5.06933	1.57353	4.94164	3.36811	8.06e-07	7.42e-05
ENSRNOG00000055499	3.96734	6.24833	4.38478	6.83922	4.13758	8.14352	4.86682	6.37344	1.50662	0.0229141	0.330194
ENSRNOG00000015055	5.0106	9.06649	2.20679	11.938	5.096	11.2265	5.42796	9.42016	3.9922	3.05e-11	9.75e-09
ENSRNOG00000018167	0	0	0	3.24582	0	2.74431	0	1.99671	1.99671	0.0424047	0.490602
ENSRNOG00000011074	5.63826	4.70083	3.56674	9.52793	4.90937	3.81045	4.63528	6.08258	1.44731	0.000345123	0.0131026
ENSRNOG00000012789	0.982675	3.08782	0	3.88654	1.02684	5.93697	1.35683	3.61679	2.25995	0.0165895	0.263154
ENSRNOG00000027938	11.6004	11.4156	10.8369	10.0348	10.1286	10.5866	11.2843	10.25	-1.0343	0.0451209	0.512739
ENSRNOG00000000463	7.48889	8.58349	5.53	9.32576	8.19256	9.37307	7.20079	8.96379	1.763	0.013875	0.233032
ENSRNOG00000019035	2.77753	2.24825	1.89233	9.72343	4.22021	2.55736	2.30603	5.50034	3.1943	3.16e-09	5.62e-07
ENSRNOG00000014327	0	2.24825	0	6.12824	2.04008	2.90978	0.749416	3.6927	2.94329	0.00495231	0.108521
ENSRNOG00000002595	3.29059	6.01721	0	10.2847	3.2173	8.5437	3.1026	7.34857	4.24597	1.89e-09	3.59e-07
ENSRNOG00000015148	2.29411	3.88302	2.68363	7.79207	2.04008	6.82508	2.95359	5.55241	2.59882	0.000602049	0.0209521
ENSRNOG00000009761	7.50449	7.57783	8.01498	10.9423	7.82114	8.77048	7.6991	9.17796	1.47886	0.000772687	0.025501
ENSRNOG00000033837	0	0	0	7.12887	0	4.96033	0	4.02973	4.02973	1.13e-05	0.000772247
ENSRNOG00000042602	0	3.08782	0	5.60687	0	3.89186	1.02927	3.16624	2.13697	0.0302058	0.397786
ENSRNOG00000013128	4.49023	6.5082	2.20679	9.71253	2.36464	8.74606	4.40174	6.94108	2.53934	2.63e-06	0.000218697
ENSRNOG00000003512	0.982675	6.12452	2.46482	9.19348	2.62943	8.69878	3.19067	6.84056	3.64989	2.03e-06	0.000172668
ENSRNOG00000006122	3.13898	1.17015	3.45224	0	0	0	2.58712	0	-2.58712	0.0163924	0.260981
ENSRNOG00000061316	8.39987	8.31555	9.27897	6.33194	8.0809	7.03674	8.6648	7.14986	-1.51494	0.0274029	0.373091
ENSRNOG00000002303	3.55304	5.21956	4.61512	7.91129	5.22167	6.46171	4.46257	6.53155	2.06898	0.0187109	0.287359
ENSRNOG00000049829	6.05312	7.52983	6.10452	8.328	10.9442	6.83541	6.56249	8.70253	2.14004	3.99e-06	0.000309504
ENSRNOG00000021266	0.982675	2.24825	0	5.89098	1.02684	2.90978	1.07697	3.27587	2.19889	0.0134039	0.22794
ENSRNOG00000017333	6.73365	8.65683	7.10351	11.6634	8.0698	10.5596	7.498	10.0976	2.59962	4.23e-08	5.37e-06
ENSRNOG00000008921	10.0096	10.5581	10.1732	12.4566	10.1419	11.6675	10.247	11.422	1.17503	0.00381779	0.0893044
ENSRNOG00000007886	0.982675	2.24825	1.89233	4.72565	6.97163	3.1928	1.70775	4.96336	3.25561	0.00213097	0.057131
ENSRNOG00000032669	0	1.17015	0	7.69939	0	4.17808	0.39005	3.95916	3.56911	9.5e-06	0.000659443
ENSRNOG00000011196	0	0	0	3.98647	1.02684	4.11167	0	3.04166	3.04166	0.00433022	0.0982166
ENSRNOG00000008761	8.45709	9.08322	8.98156	10.2207	9.00146	10.718	8.84062	9.98005	1.13943	0.0119543	0.210543
ENSRNOG00000019433	5.87262	7.49025	5.1439	10.5958	5.72459	9.81782	6.16892	8.71274	2.54382	1.97e-07	2.21e-05
ENSRNOG00000051791	6.86025	6.24833	6.84447	5.50944	3.6338	3.42929	6.65102	4.19084	-2.46017	0.0274015	0.373091
ENSRNOG00000032798	9.2506	9.029	8.72527	10.4514	9.70239	10.248	9.00162	10.1339	1.13229	0.02828	0.380265
ENSRNOG00000007666	4.61041	7.01999	4.32095	8.8331	5.22167	8.61135	5.31712	7.55537	2.23826	0.00121274	0.0366305
ENSRNOG00000001124	6.98778	7.87538	6.47085	9.94765	7.38379	9.57757	7.11134	8.96967	1.85833	0.000549877	0.0194798
ENSRNOG00000014322	8.75638	8.68778	6.86699	9.74856	8.9779	9.46071	8.10372	9.39572	1.29201	0.0449721	0.511584
ENSRNOG00000018839	10.1047	11.2815	9.06185	11.9878	10.3672	12.83	10.1493	11.7283	1.579	0.000367198	0.0137484
ENSRNOG00000018827	2.55597	3.28577	1.89233	5.57512	4.69496	5.77477	2.57802	5.34828	2.77026	0.022514	0.327252
ENSRNOG00000014373	2.77753	4.00038	0.929121	3.24582	1.02684	6.61341	2.56901	3.62869	1.05968	0.0463022	0.521471
ENSRNOG00000022635	3.42778	6.58536	3.32785	8.92727	4.22021	8.74332	4.447	7.29694	2.84994	6.68e-05	0.0033587
ENSRNOG00000052887	6.73365	8.54537	5.83429	10.8964	6.18173	10.3505	7.03777	9.1429	2.10513	1.96e-06	0.000168005
ENSRNOG00000057501	5.66626	6.2244	5.10653	7.53584	6.35631	7.93369	5.66573	7.27528	1.60955	0.039928	0.474342
ENSRNOG00000003195	7.9078	9.07655	7.50639	11.0239	6.94757	10.6776	8.16358	9.54971	1.38613	0.000109277	0.00504906
ENSRNOG00000047549	0.982675	0	0	3.537	2.85307	3.31589	0.327558	3.23532	2.90776	0.0273175	0.372396
ENSRNOG00000006108	8.49662	8.55499	9.44536	6.2132	7.94779	7.48007	8.83232	7.21369	-1.61864	0.0173567	0.271555
ENSRNOG00000000774	12.1654	11.8921	10.8694	13.1596	12.007	12.963	11.6423	12.7098	1.06755	0.0373435	0.457389
ENSRNOG00000047367	10.6009	10.5254	10.7608	8.51113	9.16684	9.20009	10.629	8.95935	-1.66969	0.00175575	0.0491585
ENSRNOG00000017063	8.59458	8.76859	8.59303	6.55991	8.05862	6.42115	8.65207	7.01322	-1.63884	0.0295203	0.391848
ENSRNOG00000020637	0	0	0	0	3.36989	2.90978	0	2.09322	2.09322	0.0321335	0.414623
ENSRNOG00000017808	7.58737	8.06918	5.73981	9.83655	8.09191	8.46941	7.13212	8.79929	1.66717	0.0111822	0.200357
ENSRNOG00000019937	9.02049	8.86846	5.21586	10.5039	9.47728	9.50181	7.7016	9.82768	2.12608	0.00562409	0.120209
ENSRNOG00000042978	8.15014	8.82138	7.83818	10.7742	7.58429	10.5089	8.2699	9.62246	1.35256	0.00057658	0.0201302
ENSRNOG00000014152	5.39222	6.01721	5.6123	10.2449	5.54389	6.72867	5.67391	7.50582	1.83191	3.09e-05	0.00175898
ENSRNOG00000013657	5.9199	8.33803	3.95101	11.8819	5.63707	10.7408	6.06965	9.41993	3.35028	5.66e-12	2.24e-09
ENSRNOG00000002417	4.21492	5.8396	4.8137	6.08381	8.4835	3.81045	4.95608	6.12592	1.16984	0.0267505	0.367875
ENSRNOG00000017987	0	1.17015	0	5.63793	1.62064	2.74431	0.39005	3.33429	2.94424	0.00322374	0.078571
ENSRNOG00000057141	6.48908	7.43919	7.7256	3.537	2.36464	0	7.21796	1.96721	-5.25075	5.88e-06	0.000434341
ENSRNOG00000010524	11.8274	11.7858	9.76912	12.9974	12.5731	12.1204	11.1274	12.5636	1.43619	0.0159764	0.257186
ENSRNOG00000019019	0	0	0	6.406	3.04665	1.39438	0	3.61568	3.61568	0.000182653	0.00781626
ENSRNOG00000032825	9.74981	8.91404	9.98013	8.18283	6.65257	8.48916	9.54799	7.77485	-1.77314	0.00468257	0.104294
ENSRNOG00000001506	6.88429	7.12711	5.38146	9.78197	6.66737	8.87927	6.46429	8.44287	1.97858	0.000665708	0.0227304
ENSRNOG00000008680	10.8169	10.7682	11.3233	9.02157	10.1179	9.61551	10.9694	9.58499	-1.38446	0.00702826	0.141792
ENSRNOG00000056493	2.55597	3.75526	2.87358	10.0551	6.20221	5.93697	3.0616	7.3981	4.3365	4.47e-10	9.9e-08
ENSRNOG00000028638	10.0487	10.0482	10.9011	8.51113	9.98092	9.25111	10.3327	9.24772	-1.08493	0.0385662	0.467879
ENSRNOG00000004899	6.26937	5.74186	5.85697	9.07929	6.20221	6.69505	5.95607	7.32552	1.36945	0.0219682	0.322338
ENSRNOG00000022099	4.61041	4.62975	4.8137	7.5765	7.20257	6.08277	4.68462	6.95395	2.26933	0.0165	0.262309
ENSRNOG00000020045	0.982675	5.17032	0.929121	9.86801	2.36464	6.52686	2.3607	6.25317	3.89246	3.28e-08	4.37e-06
ENSRNOG00000022268	1.97393	4.00038	0.929121	8.00957	4.37251	6.11703	2.30114	6.16637	3.86523	0.000229963	0.00944021
ENSRNOG00000001915	4.28883	5.52396	2.68363	7.3792	4.80615	8.16414	4.16547	6.78316	2.61769	0.00195729	0.0534646
ENSRNOG00000008707	3.13898	6.04479	3.45224	6.42393	8.84424	4.04205	4.212	6.43674	2.22474	0.0022076	0.0584941
ENSRNOG00000009198	7.8045	9.65951	7.25636	13.4796	7.98962	12.0983	8.24012	11.1892	2.94904	3.31e-12	1.36e-09
ENSRNOG00000046744	5.09543	5.01162	4.56089	8.49425	4.37251	7.64763	4.88931	6.83813	1.94882	0.00262163	0.0668207
ENSRNOG00000010365	5.87262	8.59753	5.53	11.1498	6.02964	11.367	6.66671	9.51548	2.84877	3.58e-10	8.55e-08
ENSRNOG00000020014	10.4008	10.3486	9.10038	11.8815	10.4971	10.9339	9.94993	11.1042	1.15427	0.0184148	0.283212
ENSRNOG00000007808	5.94298	9.44852	3.67282	11.0815	3.9566	11.7053	6.35477	8.91447	2.55969	9.53e-09	1.49e-06
ENSRNOG00000020151	10.749	10.6167	8.39802	12.4319	11.0866	10.7967	9.92124	11.4384	1.51714	0.00563904	0.12041
ENSRNOG00000016221	5.87262	7.23881	5.21586	7.69939	6.20221	8.80766	6.10909	7.56975	1.46066	0.023131	0.333099
ENSRNOG00000022863	0	4.00038	0	5.08252	1.02684	6.92515	1.33346	4.34484	3.01138	0.00499391	0.109212
ENSRNOG00000048232	0	0	0	3.77917	1.62064	1.78373	0	2.39451	2.39451	0.0303662	0.399172
ENSRNOG00000001115	3.42778	5.35795	4.18414	8.0155	4.63598	8.45274	4.32329	7.03474	2.71145	0.000241979	0.00984047
ENSRNOG00000000860	4.92047	4.76857	5.8793	10.2207	5.18098	6.62536	5.18945	7.34236	2.15291	8.68e-06	0.00061409
ENSRNOG00000015418	2.96954	4.00038	0	5.29232	2.62943	6.46171	2.32331	4.79448	2.47118	0.0290589	0.387381
ENSRNOG00000008534	10.6965	11.2742	7.80357	12.8555	10.3807	10.8788	9.92475	11.3717	1.44695	0.00776172	0.152537
ENSRNOG00000010607	5.28795	7.35355	4.8137	8.19333	6.00655	9.85888	5.8184	8.01959	2.20119	0.000133461	0.0060289
ENSRNOG00000049942	0	1.17015	0	7.60821	3.2173	0	0.39005	3.60851	3.21846	1.97e-05	0.00121794
ENSRNOG00000008177	4.87321	6.12452	3.0414	7.54406	5.33726	7.64176	4.67971	6.84103	2.16132	0.0201922	0.302676
ENSRNOG00000015679	8.48094	8.60681	7.43281	11.4902	8.29143	8.39457	8.17352	9.39207	1.21855	0.000608655	0.0210806
ENSRNOG00000006604	9.28712	10.1722	10.1086	14.0401	9.60579	12.563	9.85596	12.0696	2.21366	4.23e-08	5.37e-06
ENSRNOG00000004560	6.40849	7.6604	6.77471	10.6076	6.35631	9.53861	6.94786	8.83418	1.88632	2.16e-05	0.0013086
ENSRNOG00000002652	8.04209	8.26367	7.82673	10.2156	8.6153	9.76478	8.04416	9.53189	1.48773	0.00452635	0.101892
ENSRNOG00000021390	9.50046	9.35245	10.4102	8.69592	8.56875	8.95934	9.75438	8.74134	-1.01304	0.0415284	0.485116
ENSRNOG00000038427	0	2.85833	0	6.59199	2.04008	5.91767	0.952777	4.84991	3.89713	0.000804782	0.0262105
ENSRNOG00000057161	4.28883	4.10891	3.56674	8.45117	3.74961	5.79607	3.98816	5.99895	2.01079	0.00248275	0.0638483
ENSRNOG00000049484	8.7854	9.40395	8.16794	12.0173	8.43674	11.2348	8.78576	10.5629	1.77718	6.71e-06	0.000485447
ENSRNOG00000020263	8.9482	11.6174	7.32305	12.394	8.49184	14.2131	9.29622	11.6996	2.40341	3.42e-08	4.51e-06
ENSRNOG00000025594	1.56182	5.74186	0	8.58073	2.04008	8.43247	2.43456	6.35109	3.91653	1.26e-05	0.000843921
ENSRNOG00000027645	0.982675	3.88302	0	7.78514	0	6.51407	1.6219	4.7664	3.1445	0.000176898	0.00760698
ENSRNOG00000029147	2.29411	3.4598	1.48966	8.86299	3.6338	6.21518	2.41452	6.23732	3.8228	2.3e-06	0.000192089
ENSRNOG00000054194	0	1.17015	0	4.54077	0	0.859478	0.39005	1.80008	1.41003	0.0429715	0.496895
ENSRNOG00000000693	4.49023	6.07186	2.68363	8.41576	5.66684	8.30825	4.41524	7.46362	3.04838	0.000388434	0.0144439
ENSRNOG00000003183	7.45719	8.02831	5.06816	9.07362	8.41059	8.35206	6.85122	8.61209	1.76087	0.0323115	0.415685
ENSRNOG00000043300	4.96624	5.77518	2.68363	7.36069	4.04993	7.30538	4.47502	6.23867	1.76365	0.0388154	0.46808
ENSRNOG00000004532	6.87232	7.41826	6.67611	9.28953	7.14027	8.20054	6.9889	8.21012	1.22122	0.0370796	0.454927
ENSRNOG00000028991	0.982675	2.5853	0	6.08381	0	5.06933	1.18933	3.71771	2.52839	0.00493037	0.108149
ENSRNOG00000002360	4.82434	7.08786	0	8.50271	4.69496	9.01718	3.97073	7.40495	3.43422	0.00051116	0.0181973
ENSRNOG00000055530	5.21399	7.65145	6.08544	9.82479	6.78062	10.2039	6.31696	8.93642	2.61946	2.74e-06	0.000225486
ENSRNOG00000019422	10.7909	10.197	10.4462	8.6848	9.66046	9.4557	10.478	9.26699	-1.21105	0.0220955	0.323333
ENSRNOG00000003453	3.77501	4.83328	2.20679	5.89098	4.63598	7.28293	3.60503	5.93663	2.3316	0.0196321	0.296064
ENSRNOG00000002906	0	0	0	2.8806	2.36464	2.55736	0	2.60087	2.60087	0.0362753	0.449064
ENSRNOG00000032473	4.66694	3.75526	2.68363	12.8045	5.44427	3.05822	3.70194	7.10232	3.40038	5.1e-27	1.23e-23
ENSRNOG00000056955	3.66829	5.17032	2.46482	7.54406	4.22021	7.37073	3.76781	6.37834	2.61053	0.00399003	0.0923684
ENSRNOG00000039050	0.982675	0	0	4.66662	0	4.62159	0.327558	3.09607	2.76851	0.00412969	0.0946233
ENSRNOG00000048295	2.55597	3.4598	0	5.7273	1.02684	5.61614	2.00526	4.12343	2.11817	0.0307467	0.402461
ENSRNOG00000014218	4.96624	6.5082	5.21586	9.14023	5.44427	8.51829	5.56343	7.70093	2.1375	0.000496639	0.0177094
ENSRNOG00000060105	3.66829	5.48421	2.87358	8.06205	3.50787	7.71628	4.00869	6.42873	2.42004	0.00130433	0.0387481
ENSRNOG00000003104	9.94245	10.295	10.8132	9.65675	8.9956	8.52787	10.3502	9.06007	-1.29016	0.0110598	0.19915
ENSRNOG00000008082	6.47332	7.08786	4.03298	9.27231	6.02964	9.40635	5.86472	8.2361	2.37138	0.000181107	0.00777258
ENSRNOG00000028945	0	0	0	5.7273	2.36464	0	0	2.69731	2.69731	0.0010133	0.0317071
ENSRNOG00000021789	0	0	0	3.88654	0	0.859478	0	1.58201	1.58201	0.0467023	0.523587
ENSRNOG00000005457	3.42778	7.32007	0	7.94273	1.02684	9.93527	3.58262	6.30161	2.719	1.66e-05	0.00106236
ENSRNOG00000006920	0.982675	0	0	9.80097	1.02684	0.859478	0.327558	3.89576	3.5682	3.67e-13	1.85e-10
ENSRNOG00000037687	5.96569	5.35795	4.71783	8.76086	5.26124	5.56742	5.34715	6.52984	1.18268	0.0303505	0.399172
ENSRNOG00000001216	8.56886	9.58631	8.55539	8.73235	10.243	11.4318	8.90352	10.1357	1.23219	0.00120463	0.0366305
ENSRNOG00000008552	4.13702	4.70083	3.95101	12.1808	5.096	5.1039	4.26296	7.46024	3.19728	1.12e-20	1.74e-17
ENSRNOG00000016690	10.3692	10.1164	8.46968	11.5296	10.7397	10.5113	9.65178	10.9268	1.27507	0.0227809	0.328712
ENSRNOG00000016910	7.53518	8.02138	6.02663	8.30883	7.19237	9.74712	7.1944	8.41611	1.22171	0.0177442	0.275041
ENSRNOG00000027894	9.5539	9.49676	10.5377	7.7429	9.40847	8.74332	9.86277	8.63156	-1.23121	0.0257004	0.358683
ENSRNOG00000045875	2.55597	3.28577	2.87358	0	0	0	2.9051	0	-2.9051	0.0176803	0.27464
ENSRNOG00000028085	0	5.06648	0	8.438	2.36464	7.29794	1.68883	6.03352	4.3447	5.34e-05	0.00277181
ENSRNOG00000005345	5.82373	8.83329	1.89233	10.4546	6.30043	11.4335	5.51645	9.39619	3.87974	4.84e-09	8.08e-07
ENSRNOG00000055450	0	0	0	7.63155	2.62943	0	0	3.42033	3.42033	4.54e-06	0.00034693
ENSRNOG00000025274	11.7007	11.8246	12.3061	10.2424	10.951	10.9188	11.9438	10.7041	-1.23971	0.0142683	0.2377
ENSRNOG00000011420	5.87262	6.64065	4.76656	10.0836	6.13989	8.66154	5.75994	8.29501	2.53507	1.06e-05	0.00072375
ENSRNOG00000009872	5.63826	7.39701	2.68363	10.3716	4.13758	9.47234	5.23963	7.99384	2.75421	5.24e-07	5.22e-05
ENSRNOG00000005818	5.13604	6.31781	1.48966	8.93667	4.13758	8.40847	4.31451	7.16091	2.8464	0.000242774	0.00985436
ENSRNOG00000047046	1.56182	3.88302	0	5.99061	1.02684	4.7581	1.81495	3.92519	2.11024	0.0477626	0.53245
ENSRNOG00000016962	0	1.17015	0	4.54077	1.02684	2.34253	0.39005	2.63671	2.24666	0.0260109	0.361667
ENSRNOG00000025463	3.13898	7.29732	0	10.1685	3.36989	9.76613	3.47877	7.76818	4.28941	2.11e-08	2.94e-06
ENSRNOG00000043390	5.05364	6.20007	3.77163	7.98562	5.60667	8.0711	5.00845	7.22113	2.21268	0.00616464	0.129095
ENSRNOG00000051875	0	1.17015	0	3.39874	2.62943	2.90978	0.39005	2.97932	2.58927	0.0451597	0.512903
ENSRNOG00000026087	0	2.24825	0	9.40464	4.44302	0	0.749416	4.61589	3.86647	3.73e-10	8.81e-08
ENSRNOG00000048676	2.96954	4.95459	0	6.94237	2.04008	7.99485	2.64138	5.6591	3.01772	0.000710344	0.0240278
ENSRNOG00000037146	0	1.80764	0	1.04318	0	5.23447	0.602548	2.09255	1.49	0.013793	0.232371
ENSRNOG00000029245	0	1.17015	0	2.8806	0	4.04205	0.39005	2.30755	1.9175	0.0351197	0.439573
ENSRNOG00000025589	4.21492	6.94877	3.19173	9.38418	3.6338	8.99662	4.78514	7.3382	2.55306	2.51e-05	0.00149847
ENSRNOG00000022893	5.66626	7.07454	4.94653	7.77819	5.8336	8.91622	5.89578	7.50934	1.61356	0.00987208	0.183546
ENSRNOG00000037852	0	0	0	10.2749	1.02684	0.859478	0	4.05373	4.05373	4.02e-17	3.64e-14
ENSRNOG00000046852	2.96954	4.47612	0	6.406	2.36464	5.79607	2.48189	4.85557	2.37368	0.0447682	0.510334
ENSRNOG00000032576	1.56182	6.3841	2.20679	7.91129	3.50787	8.75968	3.38424	6.72628	3.34204	0.000226508	0.00934974
ENSRNOG00000021140	1.97393	4.70083	3.0414	7.96127	3.2173	6.83541	3.23872	6.00466	2.76594	0.00123525	0.0371018
ENSRNOG00000013399	0	3.88302	2.68363	7.08446	1.62064	5.77477	2.18888	4.82662	2.63774	0.0072945	0.145595
ENSRNOG00000014896	2.55597	4.30417	2.87358	5.47545	7.96587	4.88281	3.24457	6.10804	2.86347	0.00223598	0.0589995
ENSRNOG00000024125	6.26937	7.50025	4.25416	7.33249	6.05238	9.63928	6.00793	7.67471	1.66679	0.00303505	0.0748116
ENSRNOG00000048782	1.97393	4.47612	0.929121	5.83846	0	6.84566	2.45972	4.22804	1.76831	0.0146144	0.241343
ENSRNOG00000015746	2.55597	6.52788	0	2.65622	1.02684	9.02622	3.02795	4.23643	1.20848	0.00170636	0.0482491
ENSRNOG00000012417	0	1.17015	0	5.47545	1.62064	0	0.39005	2.36536	1.97531	0.00664559	0.136922
ENSRNOG00000001575	4.82434	5.70776	3.56674	10.5496	5.80711	7.28293	4.69961	7.87988	3.18027	1.38e-08	2.06e-06
ENSRNOG00000030318	10.5595	10.4667	11.2555	8.19333	10.6761	8.2896	10.7606	9.05302	-1.70756	0.00746406	0.148298
ENSRNOG00000003025	5.87262	7.10106	5.44273	9.82984	6.20221	9.28352	6.1388	8.43852	2.29972	3.57e-05	0.00198766
ENSRNOG00000053735	6.50468	5.48421	5.7152	9.93207	5.18098	7.14031	5.90136	7.41779	1.51642	0.00072095	0.0242355
ENSRNOG00000005018	6.30542	7.99334	5.25053	7.39746	5.69601	9.85762	6.51643	7.65036	1.13393	0.00569594	0.121243
ENSRNOG00000027811	12.0717	12.2526	13.2955	8.8564	11.6287	10.749	12.5399	10.4114	-2.12856	0.000295722	0.0115088
ENSRNOG00000055371	6.45738	7.85994	4.66739	9.22195	6.30043	10.1123	6.32824	8.54491	2.21667	7.64e-05	0.00378552
ENSRNOG00000007455	5.63826	5.8396	4.9036	10.1389	5.26124	7.23694	5.46049	7.54571	2.08522	1.7e-05	0.00107338
ENSRNOG00000004918	1.97393	1.80764	0	7.85951	1.02684	5.20292	1.26053	4.69642	3.4359	4.97e-05	0.00262411
ENSRNOG00000014702	4.42617	6.67636	5.2844	10.2945	4.80615	8.92108	5.46231	8.00724	2.54493	5.82e-07	5.64e-05
ENSRNOG00000007069	5.55084	6.90428	0.929121	6.01448	4.13758	8.79714	4.46141	6.3164	1.85499	0.0215398	0.317124
ENSRNOG00000011856	1.56182	4.30417	0	6.65409	4.13758	6.24647	1.95533	5.67938	3.72405	0.00648249	0.134454
ENSRNOG00000006235	4.92047	7.54922	4.50454	8.8987	3.6338	9.78889	5.65808	7.44046	1.78238	8.45e-05	0.0041035
ENSRNOG00000028707	4.42617	8.53081	6.92181	9.73784	11.9906	5.95603	6.62626	9.22814	2.60188	4.4e-09	7.4e-07
ENSRNOG00000016714	2.96954	4.30417	4.50454	8.99182	5.13912	4.71402	3.92608	6.28165	2.35557	0.000339747	0.0129665
ENSRNOG00000015503	1.97393	4.70083	0	7.28421	2.36464	6.72867	2.22492	5.45917	3.23425	0.00315623	0.0771854
ENSRNOG00000007440	6.81094	8.0352	5.69015	9.27231	6.75313	9.16572	6.84543	8.39706	1.55163	0.00885529	0.169524
ENSRNOG00000010663	4.13702	6.31781	4.25416	8.93667	5.40947	4.92209	4.903	6.42274	1.51975	0.00909883	0.173325
ENSRNOG00000059476	4.77375	5.48421	4.56089	1.04318	3.2173	2.09002	4.93962	2.11683	-2.82279	0.0400891	0.475365
ENSRNOG00000003616	3.87438	5.90127	2.68363	9.09057	3.50787	7.88482	4.15309	6.82775	2.67466	6.5e-05	0.00328023
ENSRNOG00000010645	12.9168	13.166	14.0454	11.2945	12.4797	11.2493	13.3761	11.6745	-1.70155	0.00182374	0.0504514
ENSRNOG00000009649	4.13702	6.09843	2.46482	7.75003	4.37251	7.79774	4.23342	6.64009	2.40667	0.00680359	0.138729
ENSRNOG00000016046	0.982675	6.15015	0.929121	9.69233	1.02684	8.02673	2.68731	6.24863	3.56132	7.25e-07	6.74e-05
ENSRNOG00000001091	8.42467	8.6834	7.74397	9.66431	8.77417	9.73889	8.28401	9.39246	1.10844	0.0405936	0.478313
ENSRNOG00000013981	6.59485	7.96474	6.92181	7.3792	7.65284	9.6871	7.16047	8.23971	1.07924	0.0220528	0.322925
ENSRNOG00000057996	3.87438	6.71121	0	7.79895	3.04665	9.2395	3.52853	6.69503	3.1665	0.000143143	0.00639608
ENSRNOG00000013101	2.55597	4.95459	0	5.83846	2.04008	7.02776	2.50352	4.96877	2.46525	0.0217522	0.319818
ENSRNOG00000003905	10.0579	10.8777	10.311	12.5864	10.3023	12.8392	10.4156	11.9093	1.49375	0.000222935	0.00923903
ENSRNOG00000004680	8.73671	10.1245	8.23008	12.7777	9.26012	12.2763	9.03044	11.438	2.4076	4.39e-08	5.51e-06
ENSRNOG00000037871	6.89617	8.84903	6.58394	8.6848	7.60751	10.3817	7.44304	8.89133	1.44829	0.00337936	0.0818129
ENSRNOG00000054052	4.55157	5.01162	2.46482	7.89852	3.74961	6.87598	4.00934	6.1747	2.16537	0.00809857	0.15773
ENSRNOG00000046947	4.72133	6.82695	3.19173	9.71617	5.91027	8.41192	4.91334	8.01279	3.09945	2.09e-05	0.00127542
ENSRNOG00000008837	6.9427	6.85838	6.7014	9.46002	9.0699	7.1151	6.83416	8.54834	1.71418	0.00461735	0.103265
ENSRNOG00000020136	4.87321	5.8396	5.73981	4.1677	8.96298	6.61341	5.48421	6.58136	1.09715	0.0135015	0.228883
ENSRNOG00000055208	0	0	0	0	3.74961	2.34253	0	2.03071	2.03071	0.0312589	0.405507
ENSRNOG00000061153	4.21492	6.27186	0	6.36944	5.18098	7.624	3.4956	6.39148	2.89588	0.0433441	0.500405
ENSRNOG00000023588	0	1.17015	1.89233	6.23368	1.02684	2.09002	1.02083	3.11685	2.09602	0.00841716	0.163349
ENSRNOG00000003597	8.05273	9.32459	8.71909	12.0684	10.1165	10.8351	8.6988	11.0067	2.3079	2.78e-06	0.000227206
ENSRNOG00000027697	6.9541	7.01999	5.06816	9.59278	7.3748	8.52787	6.34742	8.49848	2.15106	0.0014677	0.0423275
ENSRNOG00000014226	1.97393	6.27186	0	3.07473	2.62943	8.43247	2.7486	4.71221	1.96361	0.00929868	0.175897
ENSRNOG00000027099	5.09543	4.89521	4.98823	8.58472	5.33726	6.42115	4.99296	6.78104	1.78809	0.0104111	0.190164
ENSRNOG00000001128	2.29411	3.75526	3.86411	7.75712	4.13758	4.80088	3.30449	5.56519	2.2607	0.00922757	0.175162
ENSRNOG00000016768	0.982675	6.04479	1.48966	8.26969	0	8.10136	2.83904	5.45702	2.61797	0.000326242	0.0125838
ENSRNOG00000003704	2.29411	1.80764	0	6.25388	1.02684	5.43789	1.36725	4.23954	2.87229	0.0038204	0.0893044
ENSRNOG00000045816	2.29411	6.34025	2.68363	5.47545	1.62064	8.6263	3.77266	5.2408	1.46813	0.00504286	0.10973
ENSRNOG00000009466	0	0	0	6.2132	0	0	0	2.07107	2.07107	0.000425283	0.0156268
ENSRNOG00000018305	2.29411	5.31328	0	8.29428	3.04665	7.48663	2.5358	6.27585	3.74006	0.000197765	0.0083554
ENSRNOG00000061895	9.72673	9.81379	9.87293	5.66834	7.69679	7.0808	9.80448	6.81531	-2.98917	6.02e-06	0.000443149
ENSRNOG00000009436	4.55157	6.42667	1.89233	6.81224	8.61148	1.78373	4.29019	5.73582	1.44563	0.0131211	0.224185
ENSRNOG00000016623	5.63826	6.81097	6.36405	8.7749	5.80711	8.58099	6.27109	7.721	1.44991	0.0115365	0.205686
ENSRNOG00000004410	3.55304	4.89521	0	3.77917	4.69496	7.08945	2.81608	5.18786	2.37178	0.0414665	0.484653
ENSRNOG00000059793	3.55304	3.4598	0.929121	7.69939	5.096	6.01172	2.64732	6.26904	3.62172	0.00112132	0.034638
ENSRNOG00000054033	8.40403	8.73511	8.1312	10.3448	8.63049	9.84745	8.42345	9.60757	1.18412	0.0154438	0.251031
ENSRNOG00000003365	12.0569	11.8763	9.24498	13.5069	12.2215	12.6005	11.0594	12.7763	1.71691	0.00669746	0.137339
ENSRNOG00000032472	6.11538	5.56264	5.1439	9.58682	5.22167	6.24647	5.60731	7.01832	1.41101	0.00202518	0.0549048
ENSRNOG00000023908	0	1.80764	0	3.88654	0	4.11167	0.602548	2.66607	2.06352	0.0321958	0.414934
ENSRNOG00000008203	3.29059	6.09843	3.95101	10.8516	4.95834	7.73846	4.44668	7.84946	3.40278	2.7e-10	6.52e-08
ENSRNOG00000013610	0	0	0	7.10683	1.02684	4.47079	0	4.20149	4.20149	1.63e-05	0.00104906
ENSRNOG00000058571	2.29411	4.76857	0.929121	7.95511	3.04665	7.09805	2.66393	6.03327	3.36934	0.000427715	0.0156896
ENSRNOG00000007542	5.3583	8.16028	0	10.2562	5.60667	10.6465	4.50619	8.83645	4.33026	3.5e-08	4.58e-06
ENSRNOG00000000814	7.50449	9.2013	3.32785	7.63155	7.7603	10.7734	6.67788	8.72175	2.04386	0.00214372	0.0573123
ENSRNOG00000013474	4.35914	4.89521	5.02875	8.98277	4.57448	6.93479	4.76103	6.83068	2.06965	0.000991612	0.0312315
ENSRNOG00000006280	0	2.5853	0	6.47643	0	3.63243	0.861767	3.36962	2.50785	0.00375745	0.0882128
ENSRNOG00000002364	2.55597	6.74524	2.46482	9.35876	3.9566	9.23365	3.92201	7.51634	3.59433	1.58e-06	0.000139141
ENSRNOG00000008210	1.97393	1.80764	1.48966	7.60035	2.62943	6.33645	1.75708	5.52208	3.765	8.02e-05	0.00393213
ENSRNOG00000013781	5.87262	6.04479	6.42604	10.1294	5.57562	7.53811	6.11448	7.74772	1.63323	0.000293591	0.0114669
ENSRNOG00000016945	4.96624	6.87385	4.98823	8.20375	10.3046	6.51407	5.60944	8.34081	2.73138	4.64e-06	0.000353374
ENSRNOG00000007882	5.89645	7.7215	3.45224	8.9051	5.26124	9.44563	5.69006	7.87065	2.18059	0.000904766	0.0289365
ENSRNOG00000030269	5.52048	8.89143	0.929121	10.9211	3.50787	11.7321	5.11368	8.72036	3.60669	8.49e-11	2.25e-08
ENSRNOG00000021084	12.4153	13.1407	13.5449	9.93988	12.5111	12.2352	13.0336	11.5621	-1.47158	0.0311147	0.404243
ENSRNOG00000018784	4.61041	7.78012	4.61512	10.2348	4.80615	10.1145	5.66855	8.38513	2.71658	2.25e-07	2.48e-05
ENSRNOG00000019163	1.56182	6.27186	0	8.88258	4.29837	8.39457	2.61123	7.19184	4.58061	2.42e-05	0.00145914
ENSRNOG00000053112	0	1.17015	0	4.25043	0	3.1928	0.39005	2.48108	2.09103	0.026839	0.36865
ENSRNOG00000012067	8.07901	8.01442	8.84356	11.0165	12.7756	7.34928	8.31233	10.3805	2.06813	9.23e-09	1.46e-06
ENSRNOG00000019159	4.13702	6.01721	0	8.88582	4.69496	8.0086	3.38474	7.19646	3.81171	0.00010383	0.00486993
ENSRNOG00000002339	7.61637	7.74692	6.76274	9.473	6.91072	9.08365	7.37534	8.48912	1.11378	0.0255389	0.357479
ENSRNOG00000005309	5.74714	8.18528	4.4459	10.7846	5.0057	10.2315	6.12611	8.67394	2.54783	1.13e-07	1.36e-05
ENSRNOG00000019920	1.97393	4.10891	2.20679	5.83846	2.62943	6.1505	2.76321	4.87279	2.10958	0.0347381	0.436558
ENSRNOG00000029912	8.79494	9.2013	8.91556	11.1518	9.15376	10.4471	8.9706	10.2509	1.2803	0.00431363	0.0981917
ENSRNOG00000018054	6.01007	5.90127	6.24872	7.9735	8.50837	6.37942	6.05335	7.62043	1.56708	0.0327714	0.418872
ENSRNOG00000056697	6.83581	7.42876	5.34983	10.2674	7.08622	9.50505	6.53813	8.9529	2.41476	1.77e-05	0.00110774
ENSRNOG00000000967	9.00413	9.21351	7.5764	10.8762	9.60387	9.56211	8.59801	10.0141	1.41606	0.00853674	0.164786
ENSRNOG00000012658	2.77753	5.06648	2.20679	8.48574	5.63707	6.33645	3.35027	6.81975	3.46949	0.000349118	0.0132081
ENSRNOG00000018735	12.1136	12.7346	13.9384	10.97	11.7571	12.2902	12.9289	11.6724	-1.25644	0.0113209	0.202175
ENSRNOG00000056643	5.13604	5.74186	2.46482	6.63881	3.50787	7.95279	4.44758	6.03316	1.58558	0.0270037	0.369977
ENSRNOG00000000054	7.55029	8.37109	7.28173	9.43149	7.5607	9.30968	7.73437	8.76729	1.03292	0.0447418	0.510334
ENSRNOG00000021663	5.05364	6.94877	0	4.07993	5.37382	9.15546	4.0008	6.20307	2.20226	0.00488601	0.107466
ENSRNOG00000030019	12.2407	12.3711	12.0183	14.9656	12.3852	12.7657	12.21	13.3722	1.16215	0.00698963	0.141578
ENSRNOG00000022844	2.77753	2.5853	0.929121	3.88654	0	6.27709	2.09732	3.38788	1.29056	0.0240588	0.341925
ENSRNOG00000053805	0	3.4598	0	6.35081	0	5.83775	1.15327	4.06286	2.90959	0.00403023	0.0928106
ENSRNOG00000024904	0	3.88302	0	5.50944	0	6.76153	1.29434	4.09032	2.79598	0.00453588	0.101968
ENSRNOG00000006509	7.04222	8.19762	6.08544	10.5608	7.27201	10.0146	7.10842	9.28248	2.17406	1.8e-05	0.0011229
ENSRNOG00000054121	2.77753	5.35795	0	8.14549	2.36464	7.49317	2.71182	6.0011	3.28927	0.000462385	0.0167074
ENSRNOG00000001313	4.49023	6.44748	2.20679	9.2347	5.85962	8.53105	4.3815	7.87512	3.49362	2.6e-05	0.00153444
ENSRNOG00000018337	3.96734	7.75529	2.87358	7.51925	4.80615	10.0561	4.8654	7.46049	2.59509	9.79e-05	0.00463415
ENSRNOG00000023993	11.7221	12.1783	10.7979	13.9062	12.1293	13.4807	11.5661	13.1721	1.60598	0.00156133	0.0444976
ENSRNOG00000046790	0	1.17015	0	0	0	5.29557	0.39005	1.76519	1.37514	0.00616376	0.129095
ENSRNOG00000012333	6.48908	6.46801	5.38146	8.42914	6.00655	8.46941	6.11285	7.63503	1.52218	0.0167217	0.265058
ENSRNOG00000026745	5.32355	8.71379	3.19173	10.9516	5.13912	11.0241	5.74302	9.03828	3.29525	4.33e-09	7.35e-07
ENSRNOG00000018384	8.67258	8.81338	9.01724	6.12824	7.63035	6.73971	8.8344	6.83277	-2.00163	0.00499284	0.109212
ENSRNOG00000038720	4.28883	4.55498	3.19173	7.51089	4.90937	6.92515	4.01184	6.44847	2.43663	0.00847578	0.164147
ENSRNOG00000043113	0	1.80764	0	5.78395	1.02684	3.72418	0.602548	3.51166	2.90911	0.00401935	0.0926583
ENSRNOG00000009298	6.55047	7.38627	6.16029	9.71981	6.8076	9.22386	6.69901	8.58376	1.88475	0.000606512	0.02104
ENSRNOG00000024953	0.982675	5.60031	0.929121	5.66834	0	8.16414	2.50404	4.61083	2.10679	0.00310027	0.076074
ENSRNOG00000003494	7.33168	7.85994	6.68881	9.14294	6.8076	9.13888	7.29347	8.36314	1.06966	0.0333176	0.423362
ENSRNOG00000011334	7.27824	7.34248	7.29009	10.9523	7.33826	9.17592	7.3036	9.1555	1.8519	3.68e-05	0.00203963
ENSRNOG00000046975	5.09543	7.78012	0.929121	12.3055	5.26124	10.7166	4.60156	9.42775	4.8262	1.51e-16	1.21e-13
ENSRNOG00000013954	8.37038	8.63884	8.57604	9.71617	10.9898	9.13052	8.52842	9.9455	1.41708	0.00370489	0.087642
ENSRNOG00000055204	1.56182	3.28577	2.20679	6.45915	2.62943	6.51407	2.35146	5.20088	2.84942	0.00374764	0.0881044
ENSRNOG00000017456	3.42778	5.48421	1.48966	6.2132	4.63598	7.41959	3.46722	6.08959	2.62237	0.0195822	0.295722
ENSRNOG00000048145	1.56182	4.00038	0	3.88654	1.62064	7.38486	1.85407	4.29735	2.44328	0.00335646	0.0813493
ENSRNOG00000010584	10.9353	10.9469	11.4513	9.61247	10.8589	9.62	11.1112	10.0305	-1.08071	0.0387708	0.46808
ENSRNOG00000013532	7.08433	7.32007	6.88917	10.4633	7.11889	6.90569	7.09786	8.16264	1.06478	0.00294103	0.073075
ENSRNOG00000057957	0.982675	0	0	2.65622	3.6338	3.1928	0.327558	3.16094	2.83338	0.0301376	0.39748
ENSRNOG00000008676	13.5456	12.9724	13.5309	11.0829	12.6147	11.1296	13.3497	11.6091	-1.74055	0.00290404	0.0722384
ENSRNOG00000025515	0	1.17015	0	1.04318	5.18098	0	0.39005	2.07472	1.68467	0.0123163	0.213969
ENSRNOG00000002660	6.09493	7.91329	5.50149	10.1267	5.8336	9.62	6.50324	8.52676	2.02352	4.89e-05	0.00260488
ENSRNOG00000002800	3.13898	5.17032	0.929121	7.93023	4.69496	7.20544	3.07947	6.61021	3.53074	0.00101069	0.0317071
ENSRNOG00000005176	7.72685	8.46086	7.11297	12.4929	7.16134	10.2983	7.76689	9.98418	2.21729	9.36e-10	1.94e-07
ENSRNOG00000011452	9.68114	11.177	7.96366	12.3676	9.25278	13.6829	9.60728	11.7677	2.16046	2.58e-07	2.8e-05
ENSRNOG00000029871	5.21399	6.48824	2.87358	7.47693	5.8336	8.44938	4.8586	7.2533	2.3947	0.00655287	0.135397
ENSRNOG00000006761	7.08433	8.42981	4.4459	10.0822	6.78062	10.1324	6.65335	8.9984	2.34505	8.36e-05	0.00407065
ENSRNOG00000059886	0	0	0	2.8806	0	3.05822	0	1.97961	1.97961	0.0432602	0.499701
ENSRNOG00000012062	12.8778	12.9929	13.8391	11.714	12.2209	11.9318	13.2366	11.9556	-1.28108	0.0122998	0.213892
ENSRNOG00000051399	1.56182	2.5853	1.48966	7.76418	5.54389	0.859478	1.87893	4.72251	2.84359	0.000222365	0.00923302
ENSRNOG00000054204	6.55047	9.07321	3.86411	9.02745	6.33793	10.8098	6.49593	8.72507	2.22914	0.000174798	0.00756159
ENSRNOG00000012779	10.9993	10.8777	11.0327	7.87263	10.8427	9.52272	10.9699	9.41268	-1.5572	0.0248073	0.349815
ENSRNOG00000012620	5.32355	6.56645	4.56089	10.045	6.44489	8.2745	5.48363	8.2548	2.77117	7.87e-06	0.000562319
ENSRNOG00000012728	2.55597	3.88302	2.20679	1.64225	3.2173	6.93479	2.88193	3.93145	1.04952	0.027311	0.372396
ENSRNOG00000046536	2.77753	4.70083	2.20679	7.05022	2.85307	6.81468	3.22838	5.57266	2.34428	0.00883768	0.16939
ENSRNOG00000020845	10.6647	11.1424	11.9334	8.62015	11.0651	10.1102	11.2468	9.93182	-1.31501	0.0227227	0.328244
ENSRNOG00000004900	1.56182	4.20984	2.20679	2.65622	3.6338	6.67219	2.65948	4.32074	1.66126	0.039761	0.473642
ENSRNOG00000030537	9.38093	8.99405	9.38031	7.51089	8.20783	7.92888	9.25176	7.88253	-1.36923	0.0235951	0.337321
ENSRNOG00000055936	2.96954	4.00038	2.20679	8.73595	2.62943	5.51699	3.0589	5.62746	2.56855	7.73e-05	0.00381664
ENSRNOG00000018217	6.05312	6.52788	4.98823	8.55654	6.79417	8.08414	5.85641	7.81162	1.95521	0.00938731	0.176804
ENSRNOG00000045733	0	0	0	4.1677	2.62943	0	0	2.26571	2.26571	0.0171701	0.269818
ENSRNOG00000048686	1.97393	4.30417	0	7.40651	2.36464	7.20544	2.0927	5.65886	3.56616	0.000442981	0.0161949
ENSRNOG00000007957	6.90794	7.71293	1.89233	7.32296	6.52834	10.1428	5.5044	7.99804	2.49363	0.000633587	0.0218396
ENSRNOG00000018895	0.982675	3.08782	0.929121	4.60507	0	5.20292	1.66654	3.26933	1.60279	0.0452369	0.512984
ENSRNOG00000001707	6.21353	7.48018	5.6123	9.56679	6.07476	9.80736	6.43534	8.48297	2.04763	6.39e-05	0.0032356
ENSRNOG00000039754	9.72007	10.2646	10.4425	8.68852	9.25032	8.54055	10.1424	8.82646	-1.3159	0.0123007	0.213892
ENSRNOG00000011156	5.79865	8.99758	3.86411	10.9415	6.0968	11.5865	6.22011	9.5416	3.32148	1.01e-09	2.03e-07
ENSRNOG00000009691	8.00967	8.14123	7.5348	9.44473	8.0809	9.49368	7.89524	9.00644	1.1112	0.03737	0.457456
ENSRNOG00000019365	4.92047	5.31328	5.2844	8.92412	5.22167	7.35646	5.17272	7.16742	1.9947	0.00217674	0.0579292
ENSRNOG00000055581	0.982675	3.75526	3.0414	2.8806	7.07516	4.11167	2.59311	4.68914	2.09603	0.0225414	0.3273
ENSRNOG00000039559	8.89002	9.20436	8.81778	10.6803	9.22553	10.3799	8.97072	10.0953	1.12453	0.016543	0.262789
ENSRNOG00000052002	0	2.5853	0	2.65622	1.02684	5.23447	0.861767	2.97251	2.11075	0.0272704	0.372396
ENSRNOG00000020955	0.982675	1.17015	1.89233	8.05056	5.096	0.859478	1.34839	4.66868	3.32029	2.6e-05	0.00153444
ENSRNOG00000015155	3.66829	2.85833	0	11.7759	7.31964	2.55736	2.17554	7.21765	5.04211	4.07e-23	8.03e-20
ENSRNOG00000043513	0.982675	4.55498	0	7.7712	0	6.72867	1.84588	4.83329	2.98741	0.000562454	0.0196687
ENSRNOG00000021157	12.2529	12.4768	12.9925	9.78891	11.6752	12.0008	12.5741	11.155	-1.41909	0.0272157	0.372176
ENSRNOG00000047505	9.76122	11.6311	8.87446	12.8166	9.99272	13.5703	10.0889	12.1265	2.03761	5.63e-06	0.000417183
ENSRNOG00000021088	4.96624	5.31328	4.50454	8.13464	5.75263	5.85815	4.92802	6.58181	1.65379	0.0336433	0.426254
ENSRNOG00000026059	9.98754	9.90316	7.89408	11.4059	9.99125	10.2393	9.26159	10.5455	1.28387	0.0201224	0.301989
ENSRNOG00000013658	10.206	11.3542	10.3861	16.0884	11.2225	13.3875	10.6488	13.5661	2.91735	1.46e-08	2.15e-06
ENSRNOG00000001869	3.66829	5.60031	2.87358	5.69812	7.97184	4.92209	4.04739	6.19735	2.14996	0.0201961	0.302676
ENSRNOG00000017444	3.96734	6.48824	1.89233	10.1712	2.85307	9.55119	4.11597	7.52514	3.40917	2e-09	3.77e-07
ENSRNOG00000036625	0	5.26718	2.87358	5.89098	8.04167	0.859478	2.71359	4.93071	2.21712	0.00649184	0.13452
ENSRNOG00000017209	7.92528	9.61419	9.29774	14.8698	9.29866	12.1312	8.94574	12.0999	3.15414	6.96e-13	3.15e-10
ENSRNOG00000018231	9.52361	10.0516	8.929	11.2963	9.43682	10.7807	9.50141	10.5046	1.00323	0.0202216	0.302849
ENSRNOG00000016737	0	4.3927	1.48966	6.45915	0	6.71755	1.96079	4.39223	2.43144	0.00672648	0.137674
ENSRNOG00000017786	5.74714	5.26718	1.48966	14.5605	9.21045	4.80088	4.16799	9.52393	5.35593	1.1e-30	1.19e-26
ENSRNOG00000023227	1.97393	0	1.48966	10.8754	6.28132	3.89186	1.15453	7.01619	5.86166	6.54e-19	7.89e-16
ENSRNOG00000034229	1.56182	0	0	4.83693	0	3.72418	0.520605	2.8537	2.3331	0.0172729	0.270829
ENSRNOG00000015903	4.13702	7.22681	2.46482	10.6615	6.75313	8.724	4.60955	8.71289	4.10334	2.5e-08	3.4e-06
ENSRNOG00000007748	0	1.17015	1.48966	5.03663	1.62064	4.36073	0.886604	3.67267	2.78606	0.0127827	0.220309
ENSRNOG00000032374	1.97393	4.30417	0	7.42444	1.02684	6.46171	2.0927	4.971	2.8783	0.001805	0.0503175
ENSRNOG00000015448	0	1.80764	0	5.54265	2.62943	4.11167	0.602548	4.09458	3.49203	0.00388418	0.0904061
ENSRNOG00000023863	0	1.17015	0	3.537	0	3.42929	0.39005	2.3221	1.93205	0.0463215	0.521471
ENSRNOG00000046194	0	1.80764	0	4.72565	0	2.74431	0.602548	2.48998	1.88744	0.0357004	0.444281
ENSRNOG00000016552	12.3875	12.5726	9.84625	14.4171	12.9125	12.8363	11.6021	13.3887	1.78656	0.00452358	0.101892
ENSRNOG00000015088	6.99883	7.59659	6.92181	11.5445	7.10808	8.35206	7.17241	9.00155	1.82914	7.27e-07	6.74e-05
ENSRNOG00000011076	10.7829	11.5701	9.67811	13.5813	10.6651	12.5684	10.6771	12.2716	1.59454	0.000288518	0.0113095
ENSRNOG00000007234	11.4236	11.465	10.1755	12.9729	11.9795	11.9333	11.0213	12.2952	1.27387	0.0135632	0.229571
ENSRNOG00000004180	4.28883	5.44334	0	8.8531	4.13758	7.04566	3.24406	6.67878	3.43472	0.000266576	0.0107203
ENSRNOG00000027954	4.28883	4.62975	4.76656	9.38647	4.75162	5.17066	4.56171	6.43625	1.87454	0.000218147	0.00909265
ENSRNOG00000048847	0	3.08782	0	5.94166	3.04665	5.66327	1.02927	4.88386	3.85459	0.0037459	0.0881044
ENSRNOG00000045665	7.48889	7.77189	6.76274	10.5729	7.96587	9.14304	7.34118	9.22726	1.88609	0.000272927	0.010895
ENSRNOG00000005667	6.56542	8.72236	4.61512	9.95075	5.29975	10.7761	6.6343	8.67552	2.04122	8.97e-06	0.000626554
ENSRNOG00000022707	13.5216	13.3919	10.9421	14.321	14.2773	14.1232	12.6186	14.2405	1.62195	0.0367364	0.45273
ENSRNOG00000058938	3.13898	7.04753	2.87358	5.86496	2.62943	8.95698	4.35336	5.81712	1.46376	0.00723749	0.14499
ENSRNOG00000038286	8.63056	8.96547	7.15933	4.72565	6.78062	5.6399	8.25179	5.71539	-2.5364	0.00133549	0.0394578
ENSRNOG00000019738	0	4.30417	0	5.69812	1.62064	6.01172	1.43472	4.44349	3.00877	0.0260956	0.362104
ENSRNOG00000007326	8.97643	9.59799	8.58286	10.8787	8.92036	11.2002	9.05243	10.3331	1.28066	0.00187865	0.0516416
ENSRNOG00000011754	8.26446	7.2858	5.41242	10.4448	7.59981	7.19746	6.98756	8.41402	1.42646	0.00728595	0.145558
ENSRNOG00000005519	3.66829	6.36234	0	4.25043	2.85307	8.2707	3.34354	5.12473	1.78119	0.0247189	0.348795
ENSRNOG00000028965	5.69373	5.87076	5.58538	3.07473	3.36989	2.34253	5.71662	2.92905	-2.78757	0.0222424	0.324676
ENSRNOG00000031100	2.55597	4.95459	0	5.96634	0	7.44678	2.50352	4.47104	1.96752	0.00835631	0.162313
ENSRNOG00000002002	0	0	0.929121	2.06429	4.69496	1.39438	0.309707	2.71788	2.40817	0.0214273	0.316326
ENSRNOG00000014641	1.97393	1.80764	1.89233	7.66963	4.80615	1.78373	1.8913	4.75317	2.86187	0.000478629	0.0172085
ENSRNOG00000060662	0	2.5853	0	7.97957	0	3.1928	0.861767	3.72412	2.86236	4.01e-05	0.00218122
ENSRNOG00000016483	4.77375	6.07186	1.48966	6.45915	4.57448	7.83423	4.11176	6.28929	2.17753	0.0345067	0.434916
ENSRNOG00000010731	9.55951	10.2993	6.24872	9.97832	9.93272	11.3939	8.70252	10.435	1.73245	0.0073328	0.145957
ENSRNOG00000020843	13.22	13.2718	14.0004	12.1026	12.6621	12.0306	13.4974	12.2651	-1.23229	0.0210927	0.313089
ENSRNOG00000013228	4.61041	6.07186	0	7.42444	4.13758	7.98561	3.56076	6.51588	2.95512	0.00801522	0.156387
ENSRNOG00000008305	10.5688	10.4933	9.34464	11.938	10.8321	11.3527	10.1356	11.3742	1.23869	0.013103	0.22405
ENSRNOG00000006962	4.21492	5.90127	5.06816	8.27958	4.13758	7.67663	5.06145	6.69793	1.63648	0.00916428	0.174266
ENSRNOG00000049213	1.97393	3.4598	0	5.96634	0	5.83775	1.81124	3.9347	2.12345	0.0133812	0.227732
ENSRNOG00000049054	5.17555	7.7215	0.929121	5.63793	3.6338	9.89512	4.60872	6.38895	1.78023	0.00105469	0.0329076
ENSRNOG00000001873	6.48908	6.58536	0.929121	8.59663	7.00697	8.23215	4.66786	7.94525	3.27739	0.0047283	0.105097
ENSRNOG00000016147	3.96734	7.64245	1.48966	10.0892	3.85681	9.93287	4.36649	7.95964	3.59316	1.55e-07	1.78e-05
ENSRNOG00000018851	5.66626	7.13995	4.18414	10.0246	5.72459	9.09444	5.66345	8.28121	2.61776	8.81e-06	0.00061808
ENSRNOG00000023861	5.52048	8.86459	3.0414	11.8491	5.05156	11.0281	5.80882	9.30959	3.50076	4.98e-11	1.48e-08
ENSRNOG00000050220	6.17507	7.93557	4.8137	10.0009	5.85962	10.1604	6.30811	8.67363	2.36551	5.33e-06	0.000397526
ENSRNOG00000037137	10.7066	10.9202	8.19044	12.0967	11.1078	10.8306	9.93909	11.345	1.40593	0.0212603	0.314502
ENSRNOG00000017431	9.3767	10.1099	9.984	11.6841	10.0376	10.9625	9.82354	10.8947	1.07116	0.0177403	0.275041
ENSRNOG00000008939	3.77501	5.74186	2.46482	6.25388	4.51025	8.0086	3.9939	6.25758	2.26368	0.00992014	0.183967
ENSRNOG00000004201	5.25145	6.65861	5.1439	8.0904	4.95834	8.30082	5.68465	7.11652	1.43187	0.0174747	0.272711
ENSRNOG00000051356	0	3.75526	0	5.81146	0	6.63721	1.25175	4.14956	2.8978	0.00362301	0.0862689
ENSRNOG00000009815	5.58057	6.77848	5.44273	10.045	5.75263	8.90891	5.93392	8.23552	2.30159	1.43e-05	0.000931633
ENSRNOG00000024536	6.99883	7.19023	7.33117	5.12699	5.98307	4.52283	7.17341	5.21096	-1.96245	0.0386997	0.46808
ENSRNOG00000028879	4.42617	5.9604	2.20679	6.68416	4.44302	7.71068	4.19779	6.27929	2.0815	0.0285213	0.38209
ENSRNOG00000012342	2.55597	2.5853	0	5.21202	4.85868	3.42929	1.71376	4.5	2.78624	0.0419619	0.487571
ENSRNOG00000010741	0	0	0	4.07993	2.62943	0	0	2.23645	2.23645	0.0195526	0.295479
ENSRNOG00000048682	10.382	11.8045	10.3958	14.1608	10.4888	13.9583	10.8608	12.8693	2.00856	3.96e-06	0.000308154
ENSRNOG00000010535	2.29411	4.70083	0	7.64691	3.6338	7.64176	2.33165	6.30749	3.97584	0.000190915	0.00812926
ENSRNOG00000039464	8.50827	8.88381	6.39538	10.6096	8.58443	9.93167	7.92915	9.70856	1.77941	0.00182246	0.0504514
ENSRNOG00000004794	7.03149	9.70344	5.55796	12.5867	7.33826	12.039	7.43096	10.6546	3.22367	4.31e-11	1.34e-08
ENSRNOG00000005530	5.84838	6.97768	4.61512	8.50271	5.8336	9.02171	5.81373	7.78601	1.97228	0.00198744	0.0541521
ENSRNOG00000014691	5.94298	6.81097	4.18414	9.12112	6.3193	8.96876	5.64603	8.13639	2.49036	0.000281111	0.0111398
ENSRNOG00000029450	7.39161	8.96547	7.52067	9.26238	7.11889	10.7987	7.95925	9.05998	1.10073	0.00181048	0.0503431
ENSRNOG00000019404	3.42778	4.20984	1.89233	8.9019	3.85681	6.64896	3.17665	6.46923	3.29258	1.8e-05	0.0011229
ENSRNOG00000014997	11.5221	11.8035	12.3298	10.7406	11.0581	10.4943	11.8852	10.7643	-1.12084	0.0182053	0.280188
ENSRNOG00000005375	1.97393	4.55498	0	7.3792	3.2173	5.97483	2.1763	5.52378	3.34747	0.0048881	0.107466
ENSRNOG00000057701	3.42778	4.00038	2.46482	8.68108	5.29975	3.81045	3.29766	5.93043	2.63277	0.000206154	0.00865927
ENSRNOG00000038911	0	0	0	0	0	3.72418	0	1.24139	1.24139	0.0459951	0.518603
ENSRNOG00000019048	11.2575	10.9804	10.7935	11.1116	12.9395	12.2398	11.0104	12.097	1.08651	0.0132622	0.226061
ENSRNOG00000015420	9.35965	10.1438	9.12395	12.536	9.08376	12.1175	9.54247	11.2458	1.70329	8.62e-06	0.000611825
ENSRNOG00000028225	0	0	0	5.86496	2.04008	2.34253	0	3.41586	3.41586	0.000616447	0.0212826
ENSRNOG00000012109	9.73005	9.90127	10.7358	7.86609	9.67884	9.22386	10.1224	8.92293	-1.19944	0.0347321	0.436558
ENSRNOG00000015675	6.78563	6.24833	3.86411	9.50494	6.46197	8.29335	5.63269	8.08675	2.45406	0.000719417	0.0242215
ENSRNOG00000026116	3.66829	6.20007	0.929121	2.39041	3.85681	8.62927	3.59916	4.95883	1.35967	0.00600745	0.126781
ENSRNOG00000011624	2.96954	7.30874	0	9.96306	3.04665	9.47234	3.42609	7.49402	4.06792	3.24e-07	3.38e-05
ENSRNOG00000022419	1.97393	3.28577	0	5.86496	2.04008	6.16694	1.75323	4.69066	2.93743	0.00713639	0.143229
ENSRNOG00000007574	10.0698	10.5352	7.89408	11.2519	10.1747	11.1005	9.49968	10.8423	1.34267	0.0210079	0.312044
ENSRNOG00000001572	0.982675	0	0	7.06173	0	2.90978	0.327558	3.32384	2.99628	0.000136686	0.00614332
ENSRNOG00000007044	3.42778	5.17032	4.56089	5.60687	5.096	7.77109	4.38633	6.15799	1.77166	0.0266478	0.366953
ENSRNOG00000021046	1.56182	2.24825	0	4.94023	2.04008	5.0339	1.27002	4.00474	2.73472	0.0162422	0.259923
ENSRNOG00000052224	1.56182	3.75526	0	8.36096	0	5.8981	1.77236	4.75302	2.98066	3.73e-05	0.00205612
ENSRNOG00000017311	5.77312	6.62245	3.67282	7.91129	6.05238	7.68236	5.35613	7.21534	1.85921	0.0412033	0.482617
ENSRNOG00000004874	10.451	10.2214	10.6515	8.76438	10.0934	8.94273	10.4413	9.26685	-1.17445	0.0313144	0.405984
ENSRNOG00000006800	6.97664	7.51018	6.86699	9.34471	7.10808	8.8541	7.11794	8.43563	1.3177	0.0178571	0.276003
ENSRNOG00000026110	3.42778	3.08782	1.89233	7.09569	3.04665	4.92209	2.80264	5.02148	2.21883	0.0158932	0.256036
ENSRNOG00000028832	2.77753	5.40127	0	8.23456	2.62943	7.60602	2.72627	6.15667	3.4304	0.000294978	0.0115004
ENSRNOG00000020248	4.72133	8.30988	3.67282	9.81802	4.22021	11.1561	5.56801	8.39812	2.83011	8.35e-09	1.33e-06
ENSRNOG00000030625	12.3036	13.032	11.7001	12.2288	13.8824	14.4195	12.3452	13.5102	1.16498	0.0120025	0.21105
ENSRNOG00000008625	6.28751	6.85838	4.32095	9.38189	5.72459	7.78181	5.82228	7.62943	1.80715	0.00394346	0.0916876
ENSRNOG00000000840	4.87321	7.79644	3.56674	10.078	3.85681	10.4327	5.41213	8.12251	2.71038	5.34e-08	6.67e-06
ENSRNOG00000039325	0	0	0	7.35135	0	0.859478	0	2.73694	2.73694	1.61e-05	0.00103453
ENSRNOG00000012273	6.75987	8.40342	8.64283	11.2811	8.03598	10.3773	7.93537	9.89811	1.96274	3.75e-05	0.00206178
ENSRNOG00000003562	6.45738	7.32007	3.95101	11.0393	6.16096	9.59135	5.90949	8.93052	3.02103	1.2e-08	1.84e-06
ENSRNOG00000032490	1.97393	4.00038	0	6.71362	3.36989	7.30538	1.99144	5.7963	3.80486	0.000654812	0.0224643
ENSRNOG00000001224	12.0157	12.4226	12.4787	9.13751	12.1054	10.9158	12.3057	10.7196	-1.58609	0.0226566	0.328227
ENSRNOG00000014761	3.42778	5.35795	0	5.44064	3.85681	7.14031	2.92857	5.47925	2.55068	0.0466481	0.523587
ENSRNOG00000055278	0	1.17015	0	4.72565	0	4.47079	0.39005	3.06548	2.67543	0.00460368	0.103172
ENSRNOG00000014143	7.9709	8.34359	6.14194	10.1831	8.78099	8.2745	7.48548	9.07952	1.59404	0.00949662	0.178314
ENSRNOG00000061376	6.45738	8.02138	6.12335	3.07473	3.36989	1.78373	6.86737	2.74278	-4.12459	9.57e-05	0.00456498
ENSRNOG00000013468	5.58057	5.48421	5.7152	7.65452	6.28132	7.69376	5.59333	7.20987	1.61654	0.0463495	0.521516
ENSRNOG00000043377	10.6914	10.8457	10.2089	12.4742	11.2061	11.3061	10.582	11.6621	1.08012	0.0195213	0.295211
ENSRNOG00000012057	0	1.17015	0	0	2.62943	4.41681	0.39005	2.34875	1.9587	0.0222147	0.324676
ENSRNOG00000031852	4.49023	7.07454	2.87358	7.59244	4.13758	9.08797	4.81279	6.93933	2.12655	0.00191622	0.0525127
ENSRNOG00000012920	0	0	0	6.85253	1.02684	3.63243	0	3.83727	3.83727	4.95e-05	0.00262037
ENSRNOG00000016091	0.982675	4.3927	0	6.91727	2.04008	6.75066	1.79179	5.236	3.44421	0.00258747	0.0660537
ENSRNOG00000014030	8.7334	8.9103	8.49521	12.6123	8.23789	9.34805	8.71297	10.0661	1.35312	3.75e-06	0.000293146
ENSRNOG00000033173	0	0	0	0	3.6338	2.74431	0	2.12603	2.12603	0.0276264	0.374024
ENSRNOG00000008855	10.8922	10.827	9.03724	8.88258	9.39519	9.16981	10.2521	9.14919	-1.10294	0.0169947	0.26837
ENSRNOG00000017703	10.3735	10.6395	11.3141	8.57673	10.0461	10.0736	10.7757	9.56548	-1.21022	0.0278655	0.376323
ENSRNOG00000010196	10.9273	10.8758	11.6907	9.69971	10.4971	10.2946	11.1646	10.1638	-1.00078	0.0367112	0.452709
ENSRNOG00000016505	3.87438	5.80775	4.61512	7.10683	4.85868	8.01769	4.76575	6.66107	1.89532	0.0133032	0.226583
ENSRNOG00000021025	9.13262	9.35245	9.17223	11.073	9.39074	10.271	9.2191	10.2449	1.02582	0.0235256	0.336619
ENSRNOG00000007733	8.9848	9.4251	7.78002	9.96153	8.98973	10.5297	8.72997	9.82699	1.09702	0.0256274	0.358022
ENSRNOG00000033261	10.8293	11.4176	8.40573	10.2674	10.9427	12.8528	10.2176	11.3543	1.13673	0.00710319	0.142695
ENSRNOG00000009265	0	5.60031	0	3.88654	1.02684	7.90457	1.86677	4.27265	2.40588	0.0107195	0.194636
ENSRNOG00000012424	8.46508	8.54053	8.42863	11.3635	8.46243	9.90985	8.47808	9.91193	1.43385	0.000615569	0.0212826
ENSRNOG00000052940	7.43294	8.12194	9.30395	3.88654	4.85868	3.53443	8.28628	4.09322	-4.19306	1.69e-07	1.93e-05
ENSRNOG00000011994	0.982675	3.28577	3.56674	7.60821	2.62943	4.57305	2.61173	4.9369	2.32517	0.00669489	0.137339
ENSRNOG00000005662	2.96954	5.74186	0	7.85951	0	7.60602	2.9038	5.15518	2.25137	0.00214108	0.0573123
ENSRNOG00000003741	5.87262	7.98625	4.9036	11.6169	5.51144	10.2108	6.25415	9.11306	2.85891	1.09e-10	2.86e-08
ENSRNOG00000013679	8.00967	8.73934	7.91044	9.59674	9.07546	10.1777	8.21981	9.61664	1.39682	0.00803373	0.156607
ENSRNOG00000002358	12.2172	12.5369	12.4534	10.9631	11.6619	11.1546	12.4025	11.2599	-1.14263	0.0288682	0.385785
ENSRNOG00000026344	6.09493	6.01721	0	6.31282	7.46228	7.78714	4.03738	7.18741	3.15003	0.0282072	0.379712
ENSRNOG00000004443	2.77753	3.08782	0	8.51113	1.02684	3.53443	1.95512	4.35747	2.40235	5.57e-05	0.00287208
ENSRNOG00000009715	9.45102	9.55787	8.39415	11.2021	9.54096	10.9707	9.13434	10.5712	1.43689	0.00225418	0.0594075
ENSRNOG00000017149	7.63065	7.97195	7.15933	10.4763	7.84086	9.39766	7.58731	9.23827	1.65096	0.00088513	0.0284341
ENSRNOG00000014840	4.13702	3.88302	1.48966	10.1525	3.74961	5.43789	3.1699	6.44665	3.27675	3.82e-09	6.53e-07
ENSRNOG00000051619	5.66626	6.97768	4.61512	8.04477	6.72511	8.6731	5.75302	7.81433	2.06131	0.00682036	0.138941
ENSRNOG00000016151	4.55157	4.10891	3.67282	9.26238	5.57562	3.53443	4.1111	6.12414	2.01304	0.000107696	0.005008
ENSRNOG00000047712	2.77753	5.80775	0	6.60777	3.04665	7.77109	2.86176	5.8085	2.94674	0.00941852	0.177238
ENSRNOG00000011460	3.29059	6.42667	2.20679	8.66609	3.6338	6.94436	3.97468	6.41475	2.44007	0.00400918	0.0925223
ENSRNOG00000009803	0	0	0	6.36944	0	2.90978	0	3.09308	3.09308	0.000210005	0.00880397
ENSRNOG00000019024	0	2.5853	0	6.91727	1.62064	5.23447	0.861767	4.59079	3.72903	0.000558284	0.0196494
ENSRNOG00000038184	4.13702	6.04479	3.56674	6.90455	5.37382	7.68807	4.58285	6.65548	2.07263	0.0255614	0.357479
ENSRNOG00000059081	0	0	1.48966	5.63793	0	2.09002	0.496554	2.57598	2.07943	0.00945964	0.177858
ENSRNOG00000010158	0.982675	4.76857	0	1.04318	1.62064	7.44003	1.91708	3.36795	1.45087	0.0117113	0.207573
ENSRNOG00000007934	4.21492	6.84275	1.89233	5.25273	3.04665	8.57176	4.31667	5.62371	1.30705	0.0260142	0.361667
ENSRNOG00000027331	0.982675	3.75526	2.20679	10.231	4.75162	3.05822	2.31491	6.0136	3.69869	2.42e-11	7.84e-09
ENSRNOG00000016640	5.45778	7.32007	3.77163	10.303	5.26124	9.19609	5.51649	8.25344	2.73694	1.56e-06	0.000137638
ENSRNOG00000018285	11.3692	11.2959	9.38422	12.8368	10.8733	11.9066	10.6831	11.8723	1.18915	0.0172633	0.270829
ENSRNOG00000013663	9.35751	9.68603	10.4831	7.85951	8.47089	8.08847	9.84222	8.13962	-1.7026	0.00143278	0.0416145
ENSRNOG00000002593	3.13898	5.8396	0	7.90491	3.2173	8.58712	2.99286	6.56978	3.57692	0.000113572	0.00522448
ENSRNOG00000026548	1.56182	0	0	6.55991	3.50787	0	0.520605	3.35593	2.83532	0.00111332	0.034489
ENSRNOG00000000894	8.57256	9.44852	8.7406	10.6511	8.75004	10.4242	8.92056	9.94178	1.02122	0.0188758	0.288871
ENSRNOG00000049351	5.45778	8.67018	5.96532	11.4715	6.3193	11.3518	6.69776	9.71419	3.01643	1.15e-10	2.98e-08
ENSRNOG00000012083	9.36607	9.49676	9.15174	7.99765	8.35224	8.04464	9.33819	8.13151	-1.20668	0.0436784	0.502398
ENSRNOG00000001714	0	4.3927	0.929121	5.54265	1.62064	5.99339	1.77394	4.38556	2.61162	0.0397087	0.473539
ENSRNOG00000022176	4.66694	6.3841	3.77163	6.42393	5.63707	7.9192	4.94089	6.66007	1.71918	0.0466731	0.523587
ENSRNOG00000043098	7.70677	8.24	7.83247	7.03863	9.62866	10.9079	7.92641	9.19172	1.26531	0.000282935	0.0111535
ENSRNOG00000026679	7.62353	8.61603	5.92295	12.0907	6.26194	10.5904	7.3875	9.64769	2.26018	2.82e-09	5.13e-07
ENSRNOG00000059166	7.46518	7.64245	7.06507	10.7208	7.26229	7.92405	7.3909	8.6357	1.2448	0.00140019	0.0410243
ENSRNOG00000018006	0.982675	2.85833	0	6.71362	0	4.47079	1.28034	3.72814	2.4478	0.00361	0.0860535
ENSRNOG00000003374	3.66829	5.17032	2.46482	7.65452	3.85681	6.63721	3.76781	6.04951	2.28171	0.0109485	0.197721
ENSRNOG00000060211	2.96954	5.77518	0	8.30883	2.04008	7.53177	2.91491	5.96023	3.04532	0.00078435	0.0257792
ENSRNOG00000036692	8.27813	7.2742	8.22573	5.7273	7.07516	5.91767	7.92602	6.24004	-1.68598	0.0276202	0.374024
ENSRNOG00000003288	2.29411	5.35795	2.46482	7.21379	0	7.22913	3.37229	4.81431	1.44202	0.00902352	0.172041
ENSRNOG00000009848	8.97083	8.6746	10.2799	6.44165	8.44106	8.33396	9.30844	7.73889	-1.56956	0.00887589	0.169524
ENSRNOG00000008050	3.13898	2.24825	3.19173	7.13976	3.6338	2.09002	2.85965	4.28786	1.42821	0.0297384	0.39354
ENSRNOG00000027833	9.58173	9.8956	10.5961	8.23963	9.33156	8.50218	10.0245	8.69112	-1.33337	0.0112213	0.200726
ENSRNOG00000050318	6.75987	7.0611	7.05529	9.25238	6.47885	8.56557	6.95875	8.09893	1.14018	0.0292998	0.389874
ENSRNOG00000008942	2.96954	5.35795	0	4.32867	5.54389	7.60602	2.77583	5.82619	3.05036	0.0121548	0.213209
ENSRNOG00000018405	6.01007	4.62975	6.47085	3.66316	3.50787	2.90978	5.70355	3.36027	-2.34328	0.0261715	0.362757
ENSRNOG00000009073	0.982675	3.88302	3.19173	8.29428	4.57448	2.09002	2.68581	4.98626	2.30045	0.00080339	0.0262105
ENSRNOG00000051837	3.13898	5.70776	4.71783	8.93041	4.44302	7.31279	4.52152	6.89541	2.37389	0.000692558	0.0234627
ENSRNOG00000028548	8.70331	8.12194	7.4992	4.40289	6.78062	3.81045	8.10815	4.99799	-3.11016	0.000843571	0.027301
ENSRNOG00000012038	0	1.17015	0	7.05022	1.02684	3.72418	0.39005	3.93375	3.5437	0.00010989	0.00506663
ENSRNOG00000018200	3.96734	7.95023	0	2.39041	3.2173	10.2908	3.97252	5.29951	1.32699	0.000143993	0.00642084
ENSRNOG00000002202	0	2.85833	0	4.60507	3.9566	4.24157	0.952777	4.26774	3.31497	0.0264668	0.365619
ENSRNOG00000060675	0	1.80764	0	5.47545	2.62943	5.17066	0.602548	4.42518	3.82263	0.00170048	0.0481455
ENSRNOG00000057058	9.68286	9.76071	10.7204	6.75672	9.55893	8.59929	10.0547	8.30498	-1.74967	0.00610843	0.128165
ENSRNOG00000017511	7.13531	7.43919	3.95101	8.82974	7.59981	7.72741	6.17517	8.05232	1.87715	0.0486848	0.538162
ENSRNOG00000017659	2.29411	5.11933	0	9.43149	2.04008	5.43789	2.47115	5.63649	3.16534	3.71e-06	0.000290552
ENSRNOG00000014793	0	3.4598	0	8.5887	2.04008	5.59198	1.15327	5.40692	4.25365	3.32e-06	0.000262242
ENSRNOG00000030183	10.9055	10.7785	11.058	9.32576	10.5748	9.40808	10.914	9.76953	-1.14445	0.0326876	0.418254
ENSRNOG00000009409	4.82434	6.77848	0	11.3085	5.22167	9.87899	3.8676	8.80304	4.93544	1.15e-13	6.59e-11
ENSRNOG00000014303	8.95389	9.2933	8.53091	11.5899	9.11919	10.4018	8.92603	10.3703	1.44426	0.000793362	0.0259859
ENSRNOG00000007552	0	4.3927	0	7.76418	0	7.54442	1.46423	5.10287	3.63863	5.11e-05	0.00267942
ENSRNOG00000016302	2.55597	6.17533	1.89233	8.56465	3.85681	8.72122	3.54121	7.04756	3.50635	2.89e-05	0.00166903
ENSRNOG00000061511	0	0	0	7.65452	0	3.63243	0	3.76232	3.76232	3.2e-06	0.000255188
ENSRNOG00000004518	6.98778	7.75529	7.19537	9.33999	7.35664	9.00808	7.31281	8.56824	1.25543	0.0239681	0.341306
ENSRNOG00000008656	10.3084	10.3164	8.51673	11.8771	10.8932	10.3352	9.71383	11.0351	1.32129	0.0121396	0.213115
ENSRNOG00000020951	6.26937	8.20375	3.45224	8.97062	10.213	3.05822	5.97512	7.41395	1.43884	0.000680486	0.0230897
ENSRNOG00000009227	10.2529	9.75027	9.39975	7.01516	9.42598	8.52149	9.80097	8.32088	-1.48009	0.0274506	0.373506
ENSRNOG00000010480	2.96954	4.30417	3.86411	7.85291	2.85307	6.29216	3.71261	5.66605	1.95344	0.006355	0.131936
ENSRNOG00000001173	3.87438	5.8396	4.85935	9.78718	4.69496	8.7016	4.85778	7.72791	2.87013	9.18e-07	8.41e-05
ENSRNOG00000023603	1.56182	3.08782	0	6.78475	0	6.13386	1.54988	4.3062	2.75632	0.00134109	0.0395695
ENSRNOG00000046949	6.5201	6.72832	3.86411	9.18561	6.00655	8.28584	5.70418	7.826	2.12182	0.00297424	0.0734795
ENSRNOG00000007754	0	0	0	6.23368	2.04008	2.34253	0	3.53876	3.53876	0.000282997	0.0111535
ENSRNOG00000031535	2.55597	3.4598	3.0414	6.44165	4.04993	5.38264	3.01906	5.2914	2.27234	0.0358415	0.445782
ENSRNOG00000011171	0.982675	5.11933	0	8.53195	3.04665	7.5507	2.034	6.37643	4.34243	2.62e-05	0.00154419
ENSRNOG00000021984	2.29411	5.80775	0	9.28709	2.85307	8.45608	2.70062	6.86541	4.16479	7.01e-07	6.59e-05
ENSRNOG00000021243	10.7482	11.0526	12.3639	7.83961	10.1165	9.76748	11.3882	9.24121	-2.14702	5.05e-05	0.00265661
ENSRNOG00000033844	1.97393	5.40127	1.89233	8.15088	4.22021	7.48007	3.08918	6.61705	3.52787	0.000421473	0.0155394
ENSRNOG00000014573	4.35914	7.41826	2.87358	11.1619	4.13758	10.6265	4.88366	8.642	3.75834	5e-13	2.31e-10
ENSRNOG00000019065	3.55304	4.95459	3.19173	8.19333	3.36989	6.9727	3.89978	6.17864	2.27885	0.00174896	0.0491337
ENSRNOG00000026432	5.58057	7.39701	5.66466	10.0737	6.37447	9.15957	6.21408	8.53592	2.32184	3.33e-05	0.00186593
ENSRNOG00000016603	5.39222	6.60403	4.38478	10.2091	5.54389	9.0706	5.46034	8.27454	2.8142	4.57e-07	4.68e-05
ENSRNOG00000006926	7.12526	7.6604	7.25636	4.66662	6.3924	0.859478	7.34734	3.97283	-3.37451	0.0135895	0.229657
ENSRNOG00000012283	0	0	0	8.60451	1.02684	1.78373	0	3.80503	3.80503	1.43e-08	2.12e-06
ENSRNOG00000006885	1.97393	3.08782	0	0	2.36464	6.79366	1.68725	3.05277	1.36551	0.00700225	0.141584
ENSRNOG00000018094	6.91962	7.59659	7.19537	11.3687	6.8076	9.22779	7.2372	9.13471	1.89751	1.44e-06	0.000127445
ENSRNOG00000046216	8.32719	8.60681	9.55173	5.75591	8.42372	6.85584	8.82858	7.01182	-1.81675	0.0144917	0.240127
ENSRNOG00000020119	8.11501	8.63431	8.29381	11.2767	8.50837	9.91229	8.34771	9.89914	1.55143	0.000387347	0.0144439
ENSRNOG00000047102	1.97393	1.17015	0.929121	7.32296	0	3.53443	1.35773	3.61913	2.2614	0.000762436	0.0252394
ENSRNOG00000022721	4.21492	2.24825	0	3.07473	5.0057	6.72867	2.15439	4.93637	2.78198	0.0260016	0.361667
ENSRNOG00000037476	1.56182	5.11933	0	8.39772	1.62064	8.07981	2.22705	6.03272	3.80567	1.21e-05	0.000819159
ENSRNOG00000016653	5.79865	6.65861	0.929121	7.20345	5.95921	8.16414	4.46213	7.10894	2.64681	0.0325152	0.417118
ENSRNOG00000020563	0.982675	0	0	1.64225	4.51025	0	0.327558	2.05083	1.72328	0.0390029	0.469765
ENSRNOG00000058337	9.00687	9.17658	9.40937	7.23427	8.63426	7.39187	9.1976	7.75347	-1.44414	0.0269445	0.369398
ENSRNOG00000020647	0	6.82695	0	7.90491	10.2528	4.11167	2.27565	7.42314	5.14749	3.16e-07	3.32e-05
ENSRNOG00000031974	4.72133	6.81097	3.0414	8.5887	4.22021	8.81028	4.8579	7.2064	2.3485	0.000560272	0.0196527
ENSRNOG00000007334	3.42778	6.40554	0	4.1677	4.04993	8.40154	3.27777	5.53972	2.26195	0.0148579	0.244435
ENSRNOG00000018441	7.06343	7.95023	7.60348	10.829	7.62277	9.9208	7.53905	9.45754	1.91849	4.07e-05	0.0022052
ENSRNOG00000020206	14.8559	15.1035	16.2849	13.6712	14.3719	13.6262	15.4148	13.8898	-1.52497	0.0369286	0.453561
ENSRNOG00000026447	1.56182	6.09843	0	7.02694	2.04008	8.23215	2.55342	5.76639	3.21297	0.00243606	0.0630531
ENSRNOG00000003666	4.13702	6.07186	3.67282	5.96634	8.50426	4.11167	4.62724	6.19409	1.56685	0.0171711	0.269818
ENSRNOG00000019958	3.13898	4.89521	2.20679	7.05022	3.50787	7.00964	3.41366	5.85591	2.44225	0.00924811	0.175246
ENSRNOG00000003409	0	1.80764	2.20679	6.60777	2.36464	3.81045	1.33814	4.26095	2.92281	0.00531674	0.115228
ENSRNOG00000042596	0.982675	1.80764	0	3.07473	1.02684	5.41053	0.930106	3.1707	2.24059	0.0117056	0.207573
ENSRNOG00000000547	6.53537	8.33803	5.1439	10.4849	5.91027	10.6603	6.67243	9.01848	2.34605	4.94e-07	4.99e-05
ENSRNOG00000008933	9.82781	10.4436	11.176	8.49	10.6334	8.81551	10.4825	9.31298	-1.1695	0.0443009	0.508209
ENSRNOG00000033215	9.39982	9.2933	10.4555	7.95511	8.23292	8.79185	9.71621	8.32663	-1.38959	0.00917468	0.174311
ENSRNOG00000003336	5.55084	7.41826	4.32095	9.84656	7.12962	8.96876	5.76335	8.64831	2.88497	3.79e-05	0.00208014
ENSRNOG00000002592	0	4.47612	1.48966	6.36944	0	6.1832	1.98859	4.18422	2.19562	0.0192609	0.292905
ENSRNOG00000001368	4.77375	8.20375	1.48966	11.9353	4.13758	11.2747	4.82239	9.11585	4.29346	7.9e-15	5.36e-12
ENSRNOG00000020778	3.66829	6.15015	2.46482	9.88753	3.9566	7.78714	4.09442	7.21042	3.116	1.25e-06	0.000111848
ENSRNOG00000061544	8.15014	9.44594	5.66466	12.5079	7.48752	11.0876	7.75358	10.361	2.60744	7.57e-09	1.22e-06
ENSRNOG00000050841	4.55157	7.52004	4.32095	11.0907	5.69601	9.80343	5.46419	8.86337	3.39919	4.24e-10	9.75e-08
ENSRNOG00000025121	1.97393	2.85833	0	8.61235	1.62064	6.76153	1.61075	5.66484	4.05409	6.58e-07	6.24e-05
ENSRNOG00000050981	1.97393	2.85833	0	3.88654	5.47824	5.26535	1.61075	4.87671	3.26596	0.0138036	0.232371
ENSRNOG00000006003	4.72133	6.52788	0	9.40238	4.29837	8.4826	3.74974	7.39445	3.64472	2.7e-05	0.00157551
ENSRNOG00000034190	6.87232	8.91778	6.99521	10.0231	11.1172	7.82908	7.5951	9.65648	2.06138	4.5e-05	0.00241657
ENSRNOG00000016920	7.05286	7.47004	3.77163	10.1157	7.12962	8.18448	6.09818	8.4766	2.37842	0.000658732	0.0225276
ENSRNOG00000020746	0.982675	4.62975	0	6.97922	0	6.50115	1.87081	4.49346	2.62265	0.00582816	0.123598
ENSRNOG00000015089	6.32312	5.06648	5.8793	2.8806	2.85307	2.74431	5.7563	2.82599	-2.93031	0.0111054	0.199639
ENSRNOG00000022239	6.13555	6.01721	6.36405	12.5674	6.13989	6.29216	6.17227	8.33315	2.16088	2.95e-15	2.14e-12
ENSRNOG00000059961	9.15749	9.66396	7.33925	10.0609	8.84749	10.711	8.72023	9.87311	1.15287	0.0232043	0.33349
ENSRNOG00000020557	4.28883	4.47612	4.61512	9.84489	6.16096	4.66854	4.46002	6.89147	2.43144	4.38e-06	0.000336254
ENSRNOG00000014302	2.29411	6.01721	1.89233	8.72514	2.04008	8.30082	3.40122	6.35534	2.95413	4.83e-05	0.00257957
ENSRNOG00000046390	2.77753	4.47612	0	2.39041	1.02684	7.5126	2.41788	3.64328	1.2254	0.0104119	0.190164
ENSRNOG00000006984	6.30542	6.99192	6.48548	9.60069	6.26194	8.34846	6.59428	8.07036	1.47609	0.00474828	0.105218
ENSRNOG00000047781	7.24149	8.1284	6.68881	8.81623	7.09719	9.98944	7.3529	8.63429	1.28139	0.00568173	0.121108
ENSRNOG00000012593	1.97393	3.88302	0	4.40289	2.62943	6.70634	1.95232	4.57955	2.62724	0.0138421	0.232785
ENSRNOG00000014815	0.982675	1.17015	0	6.57604	2.62943	1.39438	0.717608	3.53328	2.81567	0.0011995	0.0365846
ENSRNOG00000057840	0	1.17015	0	5.03663	0	1.39438	0.39005	2.14367	1.75362	0.0158525	0.256036
ENSRNOG00000020309	4.61041	3.28577	5.06816	8.69592	4.51025	4.30238	4.32144	5.83618	1.51474	0.00755466	0.149551
ENSRNOG00000049151	3.66829	2.85833	4.71783	0	0	2.34253	3.74815	0.780843	-2.96731	0.0380745	0.46372
ENSRNOG00000011719	3.55304	4.00038	0	5.50944	3.6338	6.84566	2.51781	5.32963	2.81183	0.0185144	0.284543
ENSRNOG00000027871	4.82434	6.04479	4.32095	6.17135	4.51025	8.31195	5.06336	6.33118	1.26782	0.0250673	0.352794
ENSRNOG00000017079	8.09455	8.05569	7.44783	10.9562	7.67498	9.22583	7.86602	9.28567	1.41965	0.000771809	0.025501
ENSRNOG00000019177	4.13702	7.60588	2.68363	5.25273	2.85307	9.77956	4.80884	5.96179	1.15294	0.00105952	0.0329635
ENSRNOG00000027590	3.96734	6.31781	0	7.63925	3.50787	8.22038	3.42839	6.45583	3.02745	0.00346535	0.0834083
ENSRNOG00000002829	0	4.70083	0	3.98647	8.0809	0	1.56694	4.02246	2.45551	0.00185787	0.051135
ENSRNOG00000007546	7.87218	8.04889	8.31034	10.1922	9.00146	9.28729	8.07714	9.49366	1.41653	0.0119522	0.210543
ENSRNOG00000013850	0.982675	0	0	4.78236	0	2.34253	0.327558	2.37496	2.0474	0.0195155	0.295211
ENSRNOG00000000129	1.56182	6.31781	1.48966	12.1407	2.36464	8.85664	3.1231	7.78733	4.66423	3.59e-20	4.87e-17
ENSRNOG00000049804	0	0	0	9.56274	2.36464	0	0	3.97579	3.97579	9.99e-13	4.43e-10
ENSRNOG00000050046	0	4.10891	0	5.21202	2.04008	6.75066	1.36964	4.66759	3.29795	0.00779094	0.152973
ENSRNOG00000012362	2.55597	5.17032	0	6.92987	2.85307	6.52686	2.57543	5.4366	2.86117	0.0207377	0.308663
ENSRNOG00000016204	5.42537	6.2244	5.92295	8.12371	6.52834	7.69376	5.85757	7.4486	1.59103	0.0395391	0.47319
ENSRNOG00000003386	3.13898	6.5082	0	9.86964	2.04008	9.17388	3.21572	7.02787	3.81214	4.27e-08	5.4e-06
ENSRNOG00000006824	7.19419	8.82138	6.16029	9.58284	7.70399	10.3896	7.39196	9.22548	1.83352	0.000713744	0.0241052
ENSRNOG00000019278	0	0	0	6.03796	0	1.78373	0	2.60723	2.60723	0.000551363	0.0194958
ENSRNOG00000016654	0	4.30417	0	6.06107	0	5.8981	1.43472	3.98639	2.55167	0.0223255	0.325164
ENSRNOG00000052405	3.96734	4.70083	3.19173	6.406	3.2173	7.23694	3.9533	5.62008	1.66678	0.0258692	0.360397
ENSRNOG00000028189	0	0	0	3.24582	0	3.05822	0	2.10134	2.10134	0.032184	0.414934
ENSRNOG00000014046	0	1.17015	0	7.86609	1.02684	5.3542	0.39005	4.74904	4.35899	2.01e-06	0.000171609
ENSRNOG00000059613	0	1.80764	0	2.8806	5.096	0.859478	0.602548	2.94536	2.34281	0.018944	0.289507
ENSRNOG00000048017	0	0	0	1.04318	4.29837	0	0	1.78052	1.78052	0.0226092	0.327977
ENSRNOG00000004273	12.017	12.2655	13.4453	9.55463	11.6789	10.4547	12.5759	10.5627	-2.01322	0.000176397	0.00760698
ENSRNOG00000012284	0.982675	4.30417	0	4.1677	2.04008	6.33645	1.76228	4.18141	2.41913	0.0404591	0.477282
ENSRNOG00000026392	0.982675	3.88302	0	6.51041	0	6.67219	1.6219	4.3942	2.7723	0.00238374	0.0619203
ENSRNOG00000021381	0.982675	1.17015	0.929121	5.54265	2.04008	0.859478	1.02732	2.81407	1.78675	0.0197458	0.297178
ENSRNOG00000018797	7.28729	8.05569	6.48548	8.60058	7.49584	9.39417	7.27615	8.49686	1.22071	0.0314529	0.407536
ENSRNOG00000014928	7.03149	8.0958	7.32305	11.3169	6.49554	9.43379	7.48345	9.08207	1.59862	9.2e-06	0.000640549
ENSRNOG00000048850	0	0	0	0	4.22021	0	0	1.40674	1.40674	0.0299072	0.394812
ENSRNOG00000017918	3.66829	5.56264	4.18414	7.06173	3.50787	7.80826	4.47169	6.12595	1.65426	0.0140208	0.234753
ENSRNOG00000007142	5.63826	7.6869	2.46482	5.99061	5.22167	9.89265	5.26333	7.03498	1.77165	0.00118211	0.0361559
ENSRNOG00000004221	6.17507	6.20007	5.66466	8.823	6.8076	6.9727	6.01327	7.53443	1.52116	0.0275591	0.374024
ENSRNOG00000006470	3.77501	5.52396	3.0414	5.17013	3.2173	8.07981	4.11346	5.48908	1.37562	0.0141423	0.236242
ENSRNOG00000011202	4.82434	6.20007	2.20679	5.12699	3.6338	8.80241	4.4104	5.8544	1.444	0.00535937	0.11569
ENSRNOG00000018644	3.13898	5.01162	0	4.83693	2.36464	7.61803	2.71687	4.93987	2.223	0.012748	0.22006
ENSRNOG00000002636	8.80127	10.2274	6.26577	10.0594	7.87951	11.6108	8.43148	9.8499	1.41842	0.00154799	0.0442901
ENSRNOG00000006093	3.66829	4.47612	2.20679	7.27436	3.74961	6.33645	3.4504	5.78681	2.33641	0.0136769	0.230596
ENSRNOG00000020779	0	1.17015	0.929121	5.33085	2.62943	2.74431	0.699757	3.5682	2.86844	0.0100853	0.185604
ENSRNOG00000013840	0.982675	0	0	6.54359	1.62064	0	0.327558	2.72141	2.39385	0.000658386	0.0225276
ENSRNOG00000061159	0	2.24825	0	4.60507	1.02684	3.96891	0.749416	3.20027	2.45086	0.0296967	0.393267
ENSRNOG00000036681	1.56182	2.24825	1.89233	5.81146	3.04665	4.04205	1.9008	4.30006	2.39926	0.0282214	0.379712
ENSRNOG00000019022	3.55304	3.08782	3.0414	7.65452	3.2173	4.80088	3.22742	5.22424	1.99681	0.00934544	0.176321
ENSRNOG00000034290	1.56182	1.17015	0	6.1062	2.36464	1.39438	0.910655	3.28841	2.37775	0.00632999	0.131543
ENSRNOG00000004117	2.29411	3.88302	1.89233	7.10683	1.02684	5.51699	2.68982	4.55022	1.8604	0.010357	0.189479
ENSRNOG00000010094	0.982675	0	0.929121	5.33085	0	5.06933	0.637265	3.46673	2.82946	0.00274742	0.0694104
ENSRNOG00000001314	11.9662	11.9697	12.0738	10.1831	11.0728	10.3799	12.0032	10.5453	-1.45798	0.00477682	0.105743
ENSRNOG00000003749	4.55157	5.21956	4.76656	7.81263	5.80711	7.1066	4.8459	6.90878	2.06288	0.0170612	0.268868
ENSRNOG00000019050	6.47332	4.30417	2.87358	6.72813	8.95093	7.74395	4.55036	7.80767	3.25731	0.000757398	0.0251493
ENSRNOG00000039668	12.2036	11.8369	12.7269	10.2562	11.9022	10.7339	12.2558	10.9641	-1.29169	0.0152329	0.248533
ENSRNOG00000055811	0	0	0	4.07993	0	0	0	1.35998	1.35998	0.0396386	0.47319
ENSRNOG00000008865	0.982675	4.55498	1.89233	9.38189	2.36464	4.80088	2.47666	5.5158	3.03914	1.29e-06	0.000114873
ENSRNOG00000004177	1.97393	1.80764	2.87358	7.49401	3.36989	2.74431	2.21839	4.53607	2.31768	0.00341673	0.0824419
ENSRNOG00000019161	8.51213	8.52592	7.66262	10.6859	9.07823	9.2317	8.23356	9.66527	1.43172	0.00554914	0.118724
ENSRNOG00000046683	9.77736	10.5242	9.30601	6.45915	6.18173	6.30708	9.86919	6.31598	-3.55321	1.26e-08	1.92e-06
ENSRNOG00000042289	4.13702	7.41826	6.12335	10.346	5.29975	9.79154	5.89288	8.47908	2.5862	7.16e-07	6.7e-05
ENSRNOG00000037695	2.29411	6.07186	2.87358	10.1778	6.0968	9.41153	3.74652	8.56204	4.81552	1.23e-10	3.14e-08
ENSRNOG00000004149	0	3.75526	0	4.8895	0	6.60136	1.25175	3.83029	2.57853	0.00730226	0.145616
ENSRNOG00000004695	5.55084	7.21472	5.92295	7.76418	5.93495	9.3299	6.2295	7.67634	1.44684	0.00597577	0.126235
ENSRNOG00000013290	6.53537	7.7385	6.91101	10.873	7.05279	9.46071	7.06162	9.12882	2.0672	8.79e-06	0.00061808
ENSRNOG00000018842	0	1.17015	0	8.0155	1.62064	2.74431	0.39005	4.12682	3.73677	2.88e-06	0.000233541
ENSRNOG00000060635	0	0	0	2.06429	0	4.36073	0	2.14167	2.14167	0.0103416	0.189479
ENSRNOG00000002607	6.3406	6.64065	3.45224	6.55991	6.46197	8.55311	5.47783	7.19166	1.71384	0.0369193	0.453561
ENSRNOG00000022101	10.863	10.492	11.0574	9.07362	10.4784	9.20408	10.8041	9.58536	-1.21877	0.0226986	0.328244
ENSRNOG00000019445	9.69989	9.83764	9.70023	7.85951	9.24046	6.56459	9.74592	7.88819	-1.85773	0.00667443	0.137256
ENSRNOG00000002496	2.29411	5.31328	0	6.72813	1.02684	6.96331	2.5358	4.9061	2.3703	0.0178869	0.276268
ENSRNOG00000054128	0	0	0	1.04318	4.85868	0	0	1.96729	1.96729	0.00770704	0.152013
ENSRNOG00000001628	4.72133	6.76195	1.48966	10.9859	5.44427	8.72122	4.32432	8.3838	4.05949	2.36e-10	5.83e-08
ENSRNOG00000050983	3.66829	7.2625	0	4.78236	1.02684	9.214	3.6436	5.00774	1.36414	0.00532719	0.115339
ENSRNOG00000033262	7.26914	6.77848	6.5143	8.87282	7.66026	8.52787	6.85398	8.35365	1.49967	0.0283872	0.381235
ENSRNOG00000009577	0	2.5853	0	8.21923	1.02684	5.43789	0.861767	4.89466	4.03289	4.17e-06	0.000321401
ENSRNOG00000021524	7.72685	8.81739	5.06816	9.16443	8.90795	8.77317	7.20413	8.94852	1.74438	0.0497651	0.545127
ENSRNOG00000015718	3.87438	5.01162	3.32785	7.93649	4.57448	6.37942	4.07128	6.2968	2.22552	0.00880016	0.169119
ENSRNOG00000020299	9.05001	9.82973	9.41511	12.1383	9.21045	11.4155	9.43162	10.9214	1.48982	0.000183193	0.00781626
ENSRNOG00000028015	9.91792	9.97661	9.64429	6.7708	8.64925	7.27536	9.84627	7.56514	-2.28113	0.000351357	0.0132616
ENSRNOG00000007625	2.55597	5.26718	2.68363	7.58449	2.04008	6.69505	3.50226	5.43987	1.93761	0.0103518	0.189479
ENSRNOG00000046284	1.56182	0	1.89233	1.04318	6.93539	1.78373	1.15138	3.2541	2.10272	0.00267798	0.0679382
ENSRNOG00000047574	4.28883	7.6334	0	8.58073	3.2173	9.75801	3.97408	7.18535	3.21127	8.06e-05	0.00394355
ENSRNOG00000053542	0.982675	0	4.32095	0	0	0	1.76787	0	-1.76787	0.0129997	0.222988
ENSRNOG00000009783	7.83565	8.69215	7.905	10.653	7.86032	10.3523	8.14427	9.62189	1.47762	0.000639459	0.0220071
ENSRNOG00000019745	5.32355	5.52396	4.38478	11.6993	7.10808	5.8981	5.07743	8.23517	3.15774	4.13e-14	2.42e-11
ENSRNOG00000013916	9.68457	11.0467	9.76163	16.6853	10.9312	13.7788	10.1643	13.7984	3.63413	8.44e-10	1.78e-07
ENSRNOG00000038066	3.96734	4.3927	4.8137	7.90491	5.22167	6.69505	4.39125	6.60721	2.21596	0.0117276	0.207573
ENSRNOG00000030927	3.13898	3.4598	3.77163	6.8258	1.62064	5.97483	3.4568	4.80709	1.35028	0.0391963	0.47079
ENSRNOG00000009790	2.55597	4.95459	3.45224	7.03863	3.9566	7.4535	3.65426	6.14958	2.49531	0.00552723	0.118489
ENSRNOG00000019613	3.42778	5.31328	3.32785	9.21424	3.2173	6.51407	4.02297	6.3152	2.29223	7.92e-05	0.0038909
ENSRNOG00000018317	8.72011	9.63929	8.81778	10.8996	8.66409	10.8619	9.05906	10.1419	1.08281	0.00678285	0.138436
ENSRNOG00000059447	0	1.17015	0	2.06429	4.69496	0.859478	0.39005	2.53958	2.14953	0.02328	0.334137
ENSRNOG00000020489	3.77501	6.34025	1.89233	7.9735	2.36464	9.43548	4.00253	6.59121	2.58868	1.27e-05	0.000848025
ENSRNOG00000004118	1.97393	6.07186	0	8.40677	3.6338	7.0808	2.68193	6.37379	3.69186	0.00179145	0.0500684
ENSRNOG00000053007	1.56182	2.5853	0	5.47545	1.62064	5.79607	1.38237	4.29739	2.91501	0.00596828	0.1262
ENSRNOG00000027400	0	2.24825	2.20679	7.3792	0	4.99759	1.48501	4.12559	2.64058	0.000741597	0.0247186
ENSRNOG00000030238	6.07417	7.92076	4.85935	8.46856	5.54389	9.50666	6.28476	7.8397	1.55494	0.00467203	0.104166
ENSRNOG00000019486	6.3406	6.5473	5.69015	10.4612	6.35631	6.1	6.19268	7.63916	1.44648	9.62e-05	0.00457115
ENSRNOG00000009726	3.55304	6.52788	0.929121	4.72565	2.36464	8.96406	3.67001	5.35145	1.68144	0.00250419	0.0641699
ENSRNOG00000011381	6.50468	9.05636	5.55796	10.1004	6.35631	11.3882	7.03967	9.28165	2.24198	5.85e-07	5.65e-05
ENSRNOG00000018452	7.73349	8.0352	7.29009	9.81122	8.38842	9.62149	7.68626	9.27371	1.58745	0.00435394	0.0984898
ENSRNOG00000020989	7.34905	7.22681	5.10653	9.35409	7.71827	7.77646	6.5608	8.28294	1.72214	0.0194289	0.294635
ENSRNOG00000005830	0	0	0	5.21202	0	2.34253	0	2.51818	2.51818	0.00275786	0.0694734
ENSRNOG00000006855	1.97393	5.06648	0	5.08252	7.68229	3.53443	2.34681	5.43308	3.08627	0.0109582	0.197721
ENSRNOG00000008431	6.6237	8.21594	6.6633	11.0458	5.0057	9.94484	7.16765	8.66544	1.4978	3.25e-06	0.000258294
ENSRNOG00000015625	6.03175	6.46801	6.08544	9.69048	5.69601	7.41271	6.19507	7.59973	1.40466	0.0031172	0.076317
ENSRNOG00000019575	1.56182	2.24825	0.929121	6.6692	2.36464	5.68627	1.57973	4.9067	3.32698	0.00135542	0.0399378
ENSRNOG00000060599	2.55597	5.80775	0	8.21409	1.62064	8.02222	2.78791	5.95232	3.16441	0.00028446	0.0111706
ENSRNOG00000003121	6.55047	6.36234	6.67611	9.74321	6.75313	7.30538	6.52964	7.93391	1.40427	0.00750297	0.148858
ENSRNOG00000025612	6.01007	8.28696	5.25053	7.51089	6.22239	9.98829	6.51585	7.90719	1.39133	0.00423017	0.0965956
ENSRNOG00000016618	1.97393	2.85833	0	6.42393	3.2173	4.52283	1.61075	4.72135	3.1106	0.00875401	0.168381
ENSRNOG00000050090	6.87232	7.98625	6.14194	10.6184	7.4016	9.86141	7.00017	9.2938	2.29363	8.82e-06	0.00061808
ENSRNOG00000002349	4.82434	6.76195	0.929121	9.77325	4.04993	8.39806	4.1718	7.40708	3.23528	1.36e-05	0.000895099
ENSRNOG00000056612	3.87438	7.10106	1.48966	7.99765	4.90937	9.39766	4.15504	7.43489	3.27986	0.000153208	0.00674863
ENSRNOG00000001757	7.41655	8.18528	7.4992	4.66662	6.1185	5.61614	7.70034	5.46709	-2.23326	0.012302	0.213892
ENSRNOG00000008346	3.13898	1.80764	1.89233	6.97922	4.29837	2.09002	2.27965	4.45587	2.17622	0.0128137	0.220669
ENSRNOG00000042502	2.77753	5.44334	0	7.99165	1.62064	8.47602	2.74029	6.02944	3.28915	4.3e-05	0.00231943
ENSRNOG00000021090	8.31839	8.94731	8.06455	11.6401	8.20783	10.3058	8.44342	10.0512	1.60783	5.55e-05	0.00287109
ENSRNOG00000018448	4.35914	6.64065	0.929121	10.3612	3.2173	8.85156	3.9763	7.47668	3.50037	2.44e-08	3.35e-06
ENSRNOG00000004756	3.13898	7.74692	0	11.1732	3.36989	10.6596	3.62863	8.40089	4.77226	1.19e-12	5.16e-10
ENSRNOG00000007686	9.43279	9.45625	6.00648	10.9084	9.5806	10.463	8.29851	10.3173	2.01884	0.00278465	0.0697479
ENSRNOG00000052649	0	0	0	0	1.02684	4.24157	0	1.75614	1.75614	0.0164447	0.261622
ENSRNOG00000008134	6.91962	7.40767	6.58394	6.91727	9.95551	7.85468	6.97041	8.24249	1.27208	0.00791853	0.154918
ENSRNOG00000032828	4.92047	8.59753	0.929121	11.6667	5.80711	11.0105	4.81571	9.4948	4.67909	9.26e-12	3.41e-09
ENSRNOG00000003209	6.25099	7.2507	4.38478	8.45989	6.1185	9.49856	5.96216	8.02565	2.0635	0.000886611	0.0284397
ENSRNOG00000001528	6.55047	8.85293	7.44783	10.9211	6.8076	9.972	7.61708	9.23357	1.61649	0.000148931	0.00658695
ENSRNOG00000058993	8.51982	8.44023	9.3285	5.29232	7.56861	6.64896	8.76285	6.5033	-2.25955	0.00231506	0.060571
ENSRNOG00000015393	2.96954	6.91927	2.87358	2.39041	5.0057	9.58677	4.25413	5.66096	1.40683	0.000281721	0.0111436
ENSRNOG00000048230	3.29059	2.85833	0	7.65452	0	3.53443	2.04964	3.72965	1.68001	0.00338541	0.0818354
ENSRNOG00000021091	5.3583	7.43919	2.46482	5.21202	4.51025	9.14512	5.08744	6.28913	1.20169	0.0199771	0.300223
ENSRNOG00000022071	5.9199	6.69389	4.50454	6.47643	8.76388	6.29216	5.70611	7.17749	1.47138	0.0376925	0.459957
ENSRNOG00000059840	2.55597	5.80775	3.19173	5.94166	3.85681	8.34123	3.85182	6.04657	2.19475	0.0042483	0.0969075
ENSRNOG00000025349	3.55304	4.20984	1.89233	8.42024	4.04993	7.14861	3.2184	6.53959	3.32119	8.96e-05	0.00431666
ENSRNOG00000004583	3.42778	1.80764	0	10.9784	7.2127	1.78373	1.74514	6.65826	4.91312	1.23e-17	1.17e-14
ENSRNOG00000003205	7.87817	7.93557	7.4992	10.4784	7.61516	8.26307	7.77098	8.78555	1.01457	0.013965	0.234
ENSRNOG00000000257	6.75987	7.53956	6.33203	9.51961	7.68229	8.93794	6.87715	8.71328	1.83613	0.00297285	0.0734795
ENSRNOG00000010507	3.42778	6.67636	3.19173	0	3.2173	0.859478	4.43195	1.35893	-3.07303	0.0116236	0.206731
ENSRNOG00000007951	2.77753	5.01162	1.48966	9.01271	3.04665	6.69505	3.09294	6.25147	3.15853	2.49e-05	0.00149548
ENSRNOG00000033863	5.79865	6.64065	4.56089	8.07913	5.26124	8.72678	5.66673	7.35571	1.68899	0.00622762	0.129818
ENSRNOG00000015105	4.92047	5.70776	3.86411	5.96634	5.05156	7.82908	4.83078	6.28233	1.45155	0.0487211	0.538162
ENSRNOG00000016388	7.39997	7.29732	6.79834	9.76975	7.05279	8.9711	7.16521	8.59788	1.43267	0.00620101	0.129606
ENSRNOG00000010392	6.91962	6.91927	6.19632	9.99641	8.52472	8.48916	6.6784	9.00343	2.32503	0.00021656	0.00904388
ENSRNOG00000056996	7.96528	7.07454	0	8.0155	8.81462	8.96406	5.01327	8.59806	3.58479	0.0122644	0.213892
ENSRNOG00000007516	0.982675	1.80764	0	5.17013	2.85307	0	0.930106	2.6744	1.74429	0.0322474	0.415277
ENSRNOG00000019077	11.8087	12.007	12.1102	10.9423	10.9119	10.6812	11.9753	10.8451	-1.13016	0.0225474	0.3273
ENSRNOG00000018478	0	1.80764	0	7.1613	0	2.09002	0.602548	3.08377	2.48123	0.000284139	0.0111706
ENSRNOG00000003442	6.01007	8.04206	0	8.98277	4.22021	10.1386	4.68404	7.78054	3.0965	8.19e-05	0.00399907
ENSRNOG00000025055	0	0	0	4.78236	0	0	0	1.59412	1.59412	0.0105495	0.191871
ENSRNOG00000002626	0.982675	5.40127	0	8.59267	1.62064	8.14352	2.12798	6.11894	3.99096	9.57e-06	0.000659917
ENSRNOG00000000961	2.77753	4.47612	0	7.02694	4.44302	7.26011	2.41788	6.24336	3.82548	0.00132646	0.0392444
ENSRNOG00000049985	9.59636	10.5205	8.7004	10.7144	9.26256	12.1108	9.60576	10.6959	1.09017	0.00230206	0.0603763
ENSRNOG00000021103	8.58361	9.28754	7.06507	10.8843	7.90472	10.7606	8.31207	9.84987	1.5378	0.00045853	0.0166512
ENSRNOG00000027098	5.05364	8.63431	4.4459	10.5879	5.69601	11.0071	6.04462	9.097	3.05238	1.97e-08	2.78e-06
ENSRNOG00000050128	1.56182	1.80764	3.32785	0	0	0	2.23244	0	-2.23244	0.0391931	0.47079
ENSRNOG00000007271	4.72133	6.44748	5.7152	8.56465	6.22239	7.80826	5.628	7.53177	1.90376	0.0113019	0.202002
ENSRNOG00000007456	4.13702	5.60031	0	5.44064	4.22021	7.62994	3.24578	5.7636	2.51782	0.0324747	0.417043
ENSRNOG00000026577	2.55597	5.74186	1.48966	10.0054	3.85681	8.08847	3.2625	7.31688	4.05438	1.61e-08	2.3e-06
ENSRNOG00000006782	0	1.17015	0	5.33085	0	2.90978	0.39005	2.74688	2.35683	0.00596323	0.1262
ENSRNOG00000003469	3.87438	7.10106	2.68363	11.2163	4.13758	10.1113	4.55302	8.48838	3.93536	4.13e-13	1.95e-10
ENSRNOG00000025639	2.96954	5.11933	2.87358	3.66316	2.85307	8.81551	3.65415	5.11058	1.45643	0.000329242	0.0126322
ENSRNOG00000014004	8.37887	8.55499	8.633	11.1884	8.15104	9.65102	8.52229	9.66347	1.14118	0.00359855	0.0859693
ENSRNOG00000017346	4.13702	5.21956	0	8.88582	4.04993	7.49317	3.11886	6.80964	3.69077	5.52e-05	0.00286251
ENSRNOG00000058006	10.9273	10.012	10.9904	14.0834	11.1558	11.0003	10.6432	12.0798	1.4366	0.000204587	0.00861011
ENSRNOG00000014775	0.982675	4.89521	0	3.537	1.02684	7.01873	1.95929	3.86086	1.90156	0.0335573	0.425818
ENSRNOG00000014149	5.0106	5.80775	5.21586	8.58472	3.85681	7.22913	5.34474	6.55689	1.21215	0.0149165	0.245027
ENSRNOG00000028580	3.13898	5.98908	2.68363	10.5699	3.9566	8.92108	3.93723	7.81585	3.87862	5.36e-11	1.57e-08
ENSRNOG00000007668	1.56182	4.10891	2.46482	5.94166	2.36464	5.85815	2.71185	4.72148	2.00963	0.0456725	0.516575
ENSRNOG00000004372	0	3.61508	0	6.74249	0	6.02981	1.20503	4.25744	3.05241	0.00220875	0.0584941
ENSRNOG00000025235	7.96528	9.79157	6.34813	11.4121	8.01299	12.0042	8.03499	10.4764	2.44142	1.57e-07	1.79e-05
ENSRNOG00000018229	2.77753	6.31781	1.89233	9.51125	2.62943	8.88922	3.66256	7.00996	3.34741	5.55e-07	5.41e-05
ENSRNOG00000030515	11.2814	11.8763	8.76479	13.1286	11.5846	12.6463	10.6409	12.4532	1.81232	0.00236996	0.0616359
ENSRNOG00000032554	0	1.80764	1.48966	5.29232	2.04008	2.74431	1.0991	3.3589	2.2598	0.0329304	0.419672
ENSRNOG00000015051	1.97393	5.93114	0	8.69222	0	8.07546	2.63502	5.58923	2.9542	5.99e-05	0.00305037
ENSRNOG00000021294	0	0	0	5.83846	0	0	0	1.94615	1.94615	0.00101207	0.0317071
ENSRNOG00000007528	0	2.5853	0	7.34195	0	4.11167	0.861767	3.81787	2.95611	0.000366091	0.0137306
ENSRNOG00000008146	4.92047	5.56264	4.71783	8.46856	4.13758	7.90946	5.06698	6.83853	1.77156	0.00286955	0.0714624
ENSRNOG00000054917	2.77753	4.30417	4.18414	7.48549	2.36464	5.97483	3.75528	5.27499	1.51971	0.0257486	0.359124
ENSRNOG00000016182	9.22494	9.20436	7.66904	9.9768	9.85888	9.80605	8.69945	9.88058	1.18113	0.0484796	0.536586
ENSRNOG00000008235	3.87438	2.5853	2.46482	8.52781	5.44427	2.09002	2.97483	5.35403	2.3792	0.000270875	0.010833
ENSRNOG00000002396	7.94827	7.94292	9.21675	5.03663	7.36575	5.7312	8.36932	6.04452	-2.32479	0.00242459	0.0629061
ENSRNOG00000027233	0.982675	4.30417	0	4.47348	1.62064	6.61341	1.76228	4.23584	2.47356	0.0233374	0.334687
ENSRNOG00000060863	0.982675	5.9604	0	9.77675	2.36464	8.60835	2.31436	6.91658	4.60222	2.48e-08	3.39e-06
ENSRNOG00000001931	4.61041	6.12452	3.95101	10.3979	4.04993	8.58406	4.89531	7.6773	2.78199	2.55e-08	3.44e-06
ENSRNOG00000007441	3.42778	5.21956	3.0414	6.97922	3.85681	6.69505	3.89625	5.8437	1.94745	0.0356198	0.443532
ENSRNOG00000009662	0	0	0	3.98647	0	0.859478	0	1.61532	1.61532	0.040012	0.474809
ENSRNOG00000012556	0	1.17015	0	8.55247	2.04008	3.63243	0.39005	4.74166	4.35161	8.15e-08	1.01e-05
ENSRNOG00000011623	2.96954	5.90127	0	9.19086	1.02684	7.9192	2.95694	6.04564	3.0887	1.26e-05	0.000846388
ENSRNOG00000008100	4.35914	6.17533	3.77163	5.99061	3.50787	8.03572	4.7687	5.84473	1.07604	0.0448209	0.510399
ENSRNOG00000007581	0	1.17015	0	4.1677	0	3.42929	0.39005	2.53233	2.14228	0.0246113	0.347728
ENSRNOG00000009736	3.87438	4.3927	1.48966	8.32323	3.04665	2.34253	3.25225	4.5708	1.31856	0.00374878	0.0881044
ENSRNOG00000023214	7.03149	6.65861	8.74668	5.50944	6.3193	6.24647	7.47893	6.02507	-1.45386	0.0266125	0.366699
ENSRNOG00000011550	7.56523	8.39272	7.87753	11.8701	8.36137	10.6465	7.94516	10.2926	2.34749	9.48e-08	1.15e-05
ENSRNOG00000023340	2.77753	2.5853	0	8.66231	1.02684	2.90978	1.78761	4.19965	2.41204	1.37e-05	0.000897092
ENSRNOG00000004353	3.13898	5.8396	2.68363	7.93649	4.29837	7.90946	3.8874	6.71478	2.82737	0.00137717	0.0405238
ENSRNOG00000015666	0.982675	0	0	5.78395	0	0	0.327558	1.92798	1.60043	0.00399401	0.0923684
ENSRNOG00000019869	5.63826	5.40127	4.98823	7.96127	5.22167	7.22127	5.34259	6.8014	1.45882	0.0464303	0.522154
ENSRNOG00000000536	5.13604	5.67282	4.18414	7.95511	5.57562	6.87598	4.99767	6.80224	1.80457	0.0307111	0.402461
ENSRNOG00000006776	0	1.17015	0	6.60777	1.62064	0	0.39005	2.7428	2.35275	0.000561092	0.0196527
ENSRNOG00000014264	6.11538	7.6334	6.16029	8.22436	6.6225	9.10514	6.63636	7.984	1.34764	0.0215309	0.317124
ENSRNOG00000021067	6.99883	6.58536	5.98605	10.8147	7.17176	8.95462	6.52341	8.98035	2.45694	1.64e-06	0.000143752
ENSRNOG00000046663	10.383	10.305	11.273	7.32296	10.2318	9.93407	10.6537	9.16295	-1.49074	0.0264982	0.365691
ENSRNOG00000008157	4.66694	7.47004	2.46482	10.4966	3.74961	9.77286	4.86727	8.00634	3.13908	2.34e-08	3.24e-06
ENSRNOG00000023765	2.96954	4.10891	0	6.47643	0	6.16694	2.35948	4.21446	1.85498	0.0196164	0.296032
ENSRNOG00000021048	4.21492	6.76195	2.20679	6.35081	4.37251	8.75697	4.39455	6.49343	2.09888	0.00705937	0.142209
ENSRNOG00000011977	12.3644	12.0763	8.25164	13.0784	12.5264	12.2993	10.8975	12.6347	1.73724	0.0480443	0.533876
ENSRNOG00000013928	6.5201	6.3841	5.98605	8.88905	7.50411	6.72867	6.29675	7.70728	1.41052	0.0377089	0.459957
ENSRNOG00000002142	6.19443	7.37544	6.24872	9.13751	6.05238	8.64696	6.6062	7.94562	1.33942	0.0125452	0.217077
ENSRNOG00000005729	0	1.80764	0.929121	5.08252	0	3.53443	0.912255	2.87232	1.96006	0.0242744	0.344537
ENSRNOG00000014661	2.96954	4.30417	3.56674	6.79856	3.50787	7.13195	3.61348	5.81279	2.19931	0.00980912	0.182822
ENSRNOG00000042607	6.63791	6.88914	6.88917	8.94911	7.08622	8.26689	6.80541	8.10074	1.29533	0.0416722	0.48523
ENSRNOG00000059510	6.72035	7.35355	6.47085	9.19609	5.88517	8.57792	6.84825	7.88639	1.03814	0.0260314	0.361675
ENSRNOG00000053494	0	0	0	3.77917	4.44302	0	0	2.74073	2.74073	0.00506971	0.110204
ENSRNOG00000002811	2.55597	4.62975	0	5.63793	1.02684	6.83541	2.39524	4.50006	2.10482	0.0233492	0.334687
ENSRNOG00000011140	6.67972	7.64245	7.11297	8.83645	7.12962	8.89663	7.14505	8.28757	1.14252	0.0484285	0.536586
ENSRNOG00000021265	7.55029	8.46086	7.27333	10.1538	7.42792	9.03744	7.76149	8.87305	1.11156	0.0171639	0.269818
ENSRNOG00000020167	11.2876	11.3809	11.3957	13.751	11.3123	12.0398	11.3547	12.3677	1.01296	0.0107659	0.194966
ENSRNOG00000030848	0	0	0	7.44215	1.02684	0	0	2.823	2.823	1.14e-05	0.000773153
ENSRNOG00000009079	7.51992	7.47004	7.70073	10.7672	8.76388	8.54998	7.56356	9.36034	1.79678	0.000458305	0.0166512
ENSRNOG00000014806	8.86608	9.55307	8.40957	11.1185	9.00437	10.9589	8.94291	10.3606	1.41769	0.00119451	0.0364839
ENSRNOG00000052080	9.21786	9.95315	8.53443	10.7548	9.56092	11.5591	9.23515	10.625	1.38981	0.00142164	0.0414592
ENSRNOG00000026705	5.28795	6.64065	3.0414	9.19086	5.72459	7.2447	4.99	7.38672	2.39672	0.00196847	0.0537026
ENSRNOG00000016358	5.42537	8.02138	5.44273	10.3246	5.40947	10.2861	6.29649	8.67341	2.37692	6.85e-07	6.47e-05
ENSRNOG00000002154	3.29059	2.24825	2.46482	5.66834	6.18173	2.34253	2.66789	4.73087	2.06298	0.0383396	0.466172
ENSRNOG00000006930	5.72068	5.44334	3.95101	11.2662	7.04147	5.32518	5.03834	7.87762	2.83928	4.65e-11	1.42e-08
ENSRNOG00000015394	0	0	0	0	3.2173	2.90978	0	2.04236	2.04236	0.037158	0.455631
ENSRNOG00000012294	9.23198	9.29904	9.27897	7.76418	8.20783	8.0711	9.27	8.01437	-1.25563	0.0393855	0.471839
ENSRNOG00000011007	9.01233	9.38788	8.50601	11.527	9.44758	10.5912	8.96874	10.5219	1.55317	0.000668642	0.022759
ENSRNOG00000008463	3.96734	5.80775	2.46482	7.69201	2.36464	7.99485	4.07997	6.01716	1.93719	0.00301983	0.0745212
ENSRNOG00000059625	5.89645	7.04753	6.67611	2.39041	0	0	6.54003	0.796802	-5.74323	1.04e-05	0.000714263
ENSRNOG00000013057	9.94531	9.82973	11.1441	8.22436	10.0948	9.32808	10.3064	9.21575	-1.09063	0.0332946	0.423317
ENSRNOG00000027582	6.48908	7.85994	5.69015	10.4741	6.9835	8.77853	6.67972	8.74539	2.06566	0.000106468	0.00497218
ENSRNOG00000002013	4.05468	5.93114	3.56674	5.08252	4.69496	8.1268	4.51752	5.96809	1.45058	0.02466	0.34819
ENSRNOG00000005404	5.79865	5.93114	4.66739	8.16695	5.26124	7.16508	5.46572	6.86442	1.3987	0.0487794	0.538532
ENSRNOG00000020644	7.32291	9.36618	5.25053	11.6267	7.08622	11.1005	7.31321	9.93779	2.62459	1.22e-07	1.44e-05
ENSRNOG00000045764	4.28883	6.2244	0.929121	7.28421	2.62943	8.2745	3.81412	6.06271	2.24859	0.00552723	0.118489
ENSRNOG00000004200	5.17555	6.9633	5.10653	9.44911	6.00655	8.03123	5.74846	7.82896	2.08051	0.0010595	0.0329635
ENSRNOG00000059765	6.42497	7.45983	4.76656	10.8341	5.57562	9.26263	6.21712	8.55745	2.34032	5.46e-07	5.39e-05
ENSRNOG00000012448	0.982675	3.08782	0	9.50915	3.6338	2.55736	1.35683	5.23343	3.8766	2.8e-09	5.13e-07
ENSRNOG00000009571	7.46518	6.74524	6.94317	10.5018	7.52863	7.96224	7.05119	8.66424	1.61304	0.000943448	0.0298658
ENSRNOG00000024885	0	0	0	4.07993	0	0	0	1.35998	1.35998	0.0396386	0.47319
ENSRNOG00000031997	7.82948	8.50125	6.39538	11.8299	7.63035	9.97667	7.57537	9.81231	2.23694	1.93e-07	2.18e-05
ENSRNOG00000054131	0	0	0	2.39041	2.04008	3.72418	0	2.71822	2.71822	0.0173744	0.271636
ENSRNOG00000033568	10.7441	11.1794	10.4236	12.605	10.6871	12.2027	10.7823	11.8316	1.04923	0.0117283	0.207573
ENSRNOG00000047635	3.66829	7.45983	0.929121	9.9994	4.44302	9.65976	4.01908	8.03406	4.01498	3.03e-07	3.23e-05
ENSRNOG00000012546	7.10494	7.34248	5.83429	10.6319	7.32898	8.8259	6.76057	8.92894	2.16837	3.24e-05	0.00182522
ENSRNOG00000034075	4.55157	6.5473	3.45224	8.16695	3.2173	9.04858	4.85037	6.81094	1.96058	0.000322229	0.0124511
ENSRNOG00000003734	0	0	0.929121	5.44064	0	3.53443	0.309707	2.99169	2.68198	0.00369219	0.0875989
ENSRNOG00000052022	2.29411	5.44334	0	3.24582	0	7.6651	2.57915	3.63697	1.05782	0.0236529	0.337482
ENSRNOG00000057059	0.982675	4.83328	0	6.2132	1.02684	6.95387	1.93865	4.7313	2.79265	0.0104916	0.191137
ENSRNOG00000007925	3.66829	5.77518	0	4.8895	3.50787	7.58781	3.14783	5.3284	2.18057	0.0473272	0.528954
ENSRNOG00000014117	12.1577	11.5837	11.9974	8.87282	11.1837	10.3361	11.9129	10.1309	-1.78207	0.00222213	0.0587748
ENSRNOG00000008806	5.13604	5.90127	4.61512	7.59244	5.60667	7.48663	5.21748	6.89525	1.67777	0.0384134	0.466808
ENSRNOG00000019914	4.28883	5.80775	1.89233	10.6634	4.37251	8.69027	3.9963	7.90873	3.91243	5.6e-11	1.62e-08
ENSRNOG00000004781	6.42497	7.82854	7.47007	10.0246	6.84714	9.61251	7.24119	8.82808	1.58689	0.00111604	0.0345241
ENSRNOG00000043350	3.87438	6.20007	2.87358	6.86571	4.51025	7.63586	4.31601	6.33727	2.02126	0.0336281	0.426254
ENSRNOG00000012995	1.97393	6.44748	0	4.47348	2.62943	8.50864	2.80714	5.20385	2.39671	0.00881443	0.169243
ENSRNOG00000050767	6.07417	6.5473	4.56089	10.8843	5.40947	8.0086	5.72745	8.1008	2.37335	1.14e-07	1.36e-05
ENSRNOG00000032788	8.93388	8.6252	8.59303	10.9965	9.15376	9.04191	8.71737	9.73071	1.01334	0.0227303	0.328244
ENSRNOG00000019193	6.25099	9.28175	5.78782	10.6027	6.18173	11.7266	7.10686	9.50367	2.39682	3.69e-08	4.74e-06
ENSRNOG00000009610	5.13604	2.5853	5.2844	1.04318	0	0	4.33525	0.347726	-3.98752	0.000674239	0.0229136
ENSRNOG00000010516	9.95244	10.4095	11.2698	8.28939	9.88286	8.84135	10.5439	9.00453	-1.5394	0.00278857	0.0697656
ENSRNOG00000001436	11.649	11.894	11.8655	14.2919	11.922	13.1128	11.8028	13.1089	1.30606	0.004307	0.0981437
ENSRNOG00000051787	0	0	0	1.04318	0	4.36073	0	1.8013	1.8013	0.013093	0.22405
ENSRNOG00000060123	6.86025	7.59659	6.5143	8.80258	6.2423	9.94006	6.99038	8.32832	1.33793	0.00179728	0.0501667
ENSRNOG00000023428	9.91208	9.85527	10.7502	7.32296	10.039	9.14719	10.1725	8.83638	-1.33615	0.0420482	0.488038
ENSRNOG00000016866	10.2308	10.2439	9.55867	8.56869	9.13525	8.98043	10.0111	8.89479	-1.11632	0.0411886	0.482617
ENSRNOG00000010440	4.82434	6.20007	3.32785	10.3246	6.26194	8.23994	4.78409	8.2755	3.49142	6.96e-08	8.63e-06
ENSRNOG00000022669	0	5.21956	2.46482	5.91654	8.51248	2.55736	2.56146	5.66213	3.10067	0.000806676	0.0262105
ENSRNOG00000058824	0	1.17015	1.89233	3.537	5.29975	0.859478	1.02083	3.23208	2.21125	0.0293776	0.390671
ENSRNOG00000018798	7.08433	9.53373	3.32785	9.4337	6.8076	10.7367	6.64864	8.99266	2.34402	0.0014334	0.0416145
ENSRNOG00000014427	0	2.24825	1.48966	7.79207	2.36464	4.17808	1.24597	4.77826	3.53229	0.000105948	0.00495855
ENSRNOG00000011859	9.04202	9.21654	8.5964	11.5071	9.08376	10.3169	8.95166	10.3026	1.35093	0.00160854	0.0457813
ENSRNOG00000013953	4.35914	4.55498	3.77163	10.9172	4.69496	5.32518	4.22858	6.9791	2.75052	1.97e-11	6.7e-09
ENSRNOG00000000065	0	0	0	3.07473	1.02684	3.81045	0	2.63734	2.63734	0.0136368	0.230099
ENSRNOG00000049629	7.60917	8.33803	7.64968	10.9461	7.36575	9.92685	7.86563	9.41291	1.54729	0.000172106	0.00748988
ENSRNOG00000008961	9.62696	9.70992	8.80617	11.3888	9.84267	10.8857	9.38102	10.7057	1.32472	0.0048078	0.10632
ENSRNOG00000007178	9.08414	8.18528	10.5995	4.32867	8.28184	7.16508	9.28964	6.59186	-2.69778	6.6e-05	0.00332575
ENSRNOG00000016776	3.77501	7.47004	1.89233	5.75591	4.44302	9.44563	4.37913	6.54819	2.16906	0.00247657	0.0637973
ENSRNOG00000020918	11.9729	12.144	13.0546	10.7217	12.071	10.8371	12.3905	11.2099	-1.18057	0.0194509	0.294763
ENSRNOG00000027990	10.5236	9.95315	10.3475	8.78187	9.92042	8.67022	10.2748	9.12417	-1.15059	0.0326366	0.417887
ENSRNOG00000037563	12.1441	12.8236	13.8017	9.28463	11.5141	10.7754	12.9231	10.5247	-2.39842	1.75e-05	0.00109546
ENSRNOG00000045581	0.982675	3.28577	4.03298	0	0	1.39438	2.76714	0.464795	-2.30234	0.0484626	0.536586
ENSRNOG00000030102	0	0	0	4.1677	2.36464	2.09002	0	2.87412	2.87412	0.0122735	0.213892
ENSRNOG00000049882	3.29059	6.5082	1.48966	9.33052	3.74961	8.18851	3.76282	7.08955	3.32673	3.11e-05	0.00176323
ENSRNOG00000053875	7.55778	8.29273	7.76211	11.7058	7.82114	10.3931	7.87087	9.97333	2.10246	4.45e-07	4.6e-05
ENSRNOG00000013280	4.28883	4.10891	3.32785	6.03796	8.45818	5.0339	3.90853	6.51002	2.60149	0.0012933	0.0385259
ENSRNOG00000007918	9.90328	10.3787	10.0955	7.64691	9.47728	9.22779	10.1258	8.78399	-1.34183	0.0364256	0.45018
ENSRNOG00000047230	1.56182	4.47612	1.48966	5.29232	1.62064	6.33645	2.5092	4.41647	1.90727	0.0466259	0.523587
ENSRNOG00000056359	7.74666	7.98625	7.68814	5.12699	6.76694	4.92209	7.80701	5.60534	-2.20167	0.0151709	0.248081
ENSRNOG00000006120	9.35965	8.85293	9.37639	8.86627	11.4951	10.4268	9.19633	10.2627	1.06639	0.0080077	0.156381
ENSRNOG00000013304	8.71341	9.10958	9.56385	4.40289	8.99853	6.87598	9.12895	6.75914	-2.36981	0.0170172	0.26837
ENSRNOG00000027859	6.55047	7.10106	7.50639	5.08252	5.54389	5.0339	7.05264	5.2201	-1.83254	0.0421294	0.488719
ENSRNOG00000002506	7.79184	7.85994	6.98495	10.0348	8.0698	8.97577	7.54558	9.02681	1.48123	0.00750595	0.148858
ENSRNOG00000024330	5.32355	9.15775	6.45607	10.0623	11.8081	6.53955	6.97912	9.46997	2.49085	2.68e-07	2.86e-05
ENSRNOG00000022919	2.77753	3.4598	0	6.23368	2.36464	5.8981	2.07911	4.83214	2.75303	0.0143899	0.23909
ENSRNOG00000000902	10.6394	10.6063	10.18	12.1808	11.2832	11.2752	10.4752	11.5797	1.10449	0.0222308	0.324676
ENSRNOG00000016977	2.29411	6.5473	0	9.00974	2.04008	9.23755	2.94713	6.76246	3.81532	1.92e-06	0.000165129
ENSRNOG00000008098	5.89645	7.35355	5.41242	7.73574	6.13989	8.79714	6.22081	7.55759	1.33678	0.0316544	0.409758
ENSRNOG00000054603	5.72068	7.6334	5.10653	9.89719	5.40947	9.89388	6.15354	8.40018	2.24665	7.5e-06	0.00053786
ENSRNOG00000016890	10.0619	9.10631	8.63956	12.7292	9.51255	9.7742	9.26925	10.672	1.40272	0.000133538	0.0060289
ENSRNOG00000000010	1.56182	4.95459	0	4.07993	1.62064	7.74395	2.17213	4.48151	2.30937	0.00575205	0.122103
ENSRNOG00000021474	7.84793	9.31612	7.65616	7.11789	10.5933	11.1385	8.27341	9.61657	1.34316	0.000133879	0.00603178
ENSRNOG00000012767	7.37474	7.54922	6.5285	9.20649	7.11889	8.8259	7.15082	8.38376	1.23294	0.0308921	0.403157
ENSRNOG00000021269	4.55157	8.88381	2.87358	11.0151	3.04665	11.4151	5.43632	8.49227	3.05595	4.13e-10	9.65e-08
ENSRNOG00000053479	0.982675	3.75526	0.929121	4.94023	2.85307	6.47498	1.88902	4.75609	2.86707	0.0117533	0.207677
ENSRNOG00000002776	6.07417	6.91927	6.54256	6.54359	10.6192	7.27536	6.512	8.14606	1.63406	6.82e-05	0.00341799
ENSRNOG00000006787	10.9374	11.0008	9.69867	13.4212	11.4002	12.0481	10.5456	12.2899	1.74424	0.000270344	0.0108317
ENSRNOG00000008949	1.97393	2.5853	2.68363	7.38836	2.62943	4.11167	2.41429	4.70982	2.29553	0.00461069	0.103223
ENSRNOG00000036794	0	0	0	5.63793	0	3.53443	0	3.05745	3.05745	0.000743134	0.0247186
ENSRNOG00000022767	4.92047	5.93114	5.47241	7.66963	6.57619	7.60602	5.44134	7.28395	1.84261	0.0306427	0.402077
ENSRNOG00000001796	4.55157	6.09843	5.47241	8.36561	6.0968	7.1066	5.37414	7.18967	1.81553	0.0224202	0.326326
ENSRNOG00000019219	8.11501	9.95496	7.55575	13.0093	8.01299	12.7182	8.54191	11.2468	2.70493	7.79e-11	2.09e-08
ENSRNOG00000027944	1.56182	5.35795	0	3.07473	0	7.47347	2.30659	3.51607	1.20948	0.0295494	0.391994
ENSRNOG00000002812	0	1.80764	0	0	0	4.84243	0.602548	1.61414	1.01159	0.0320947	0.414489
ENSRNOG00000014751	7.41655	9.07989	4.61512	12.876	7.86674	10.4804	7.03719	10.4077	3.37054	1.24e-11	4.35e-09
ENSRNOG00000021547	0	1.17015	0	0	0	4.41681	0.39005	1.47227	1.08222	0.0368093	0.453146
ENSRNOG00000007744	8.74658	8.9546	8.85206	11.5794	9.25768	9.62893	8.85108	10.1553	1.30427	0.00195215	0.0533917
ENSRNOG00000012196	7.12526	7.82058	7.37111	9.07646	6.68202	10.1989	7.43898	8.65245	1.21346	0.00233783	0.0610196
ENSRNOG00000015992	4.21492	0	4.66739	1.64225	8.06422	4.52283	2.96077	4.7431	1.78233	0.0189988	0.289936
ENSRNOG00000042080	1.56182	1.80764	0	8.73235	1.02684	1.78373	1.12315	3.84764	2.72449	5.22e-07	5.22e-05
ENSRNOG00000006802	5.32355	7.36454	0	11.2988	5.37382	9.99981	4.22936	8.8908	4.66144	7.9e-12	2.96e-09
ENSRNOG00000058202	7.07392	8.14761	5.63872	10.1184	7.22276	9.1094	6.95342	8.81687	1.86345	0.00121281	0.0366305
ENSRNOG00000008423	1.56182	4.76857	2.20679	7.19303	2.36464	7.61204	2.84573	5.72323	2.87751	0.000938623	0.0297564
ENSRNOG00000010580	8.57625	8.97625	8.92633	11.6042	9.33156	10.4911	8.82628	10.4756	1.64933	0.000280999	0.0111398
ENSRNOG00000025520	0	3.61508	0	3.537	0	6.01172	1.20503	3.18291	1.97788	0.0273069	0.372396
ENSRNOG00000050450	0.982675	1.80764	0	3.24582	0	4.52283	0.930106	2.58955	1.65944	0.0470535	0.526437
ENSRNOG00000048898	4.66694	7.53956	1.48966	8.24972	4.90937	9.85127	4.56539	7.67012	3.10474	6.96e-05	0.00347674
ENSRNOG00000012122	0	3.75526	3.0414	6.83922	1.02684	6.26186	2.26556	4.70931	2.44375	0.0077993	0.152999
ENSRNOG00000007682	6.25099	7.43919	6.3798	7.33249	6.83408	9.48715	6.69	7.88457	1.19457	0.0136163	0.229932
ENSRNOG00000009177	0	0	0	1.64225	4.04993	0	0	1.89739	1.89739	0.0298538	0.394375
ENSRNOG00000021808	11.1463	11.434	11.1002	12.9318	11.3779	12.461	11.2268	12.2569	1.03006	0.0211839	0.314013
ENSRNOG00000058775	6.83581	6.81097	7.7681	4.54077	5.63707	4.52283	7.13829	4.90022	-2.23807	0.0146	0.24129
ENSRNOG00000027992	4.05468	6.20007	0.929121	6.59199	1.62064	8.22823	3.72796	5.48029	1.75233	0.0109622	0.197721
ENSRNOG00000020993	0	4.83328	1.89233	5.69812	7.87951	1.78373	2.24187	5.12045	2.87858	0.00347329	0.0834357
ENSRNOG00000017748	2.77753	4.10891	0	1.04318	1.62064	7.22913	2.29548	3.29765	1.00217	0.0142734	0.2377
ENSRNOG00000003241	2.96954	5.90127	0	9.61637	0	8.94987	2.95694	6.18875	3.23181	3.32e-08	4.4e-06
ENSRNOG00000020817	0	0	0	4.83693	2.04008	0.859478	0	2.57883	2.57883	0.0061755	0.129198
ENSRNOG00000018870	5.89645	7.92818	0	6.2132	4.75162	10.0361	4.60821	7.0003	2.39209	0.00123124	0.0370328
ENSRNOG00000061403	9.76284	9.93851	10.1698	7.53584	9.66415	8.77048	9.95707	8.65682	-1.30024	0.0452061	0.512903
ENSRNOG00000050110	1.56182	0	0	4.25043	4.22021	0	0.520605	2.82355	2.30294	0.0275148	0.373679
ENSRNOG00000013681	0	0	0	9.17771	3.85681	3.53443	0	5.52298	5.52298	4.73e-11	1.43e-08
ENSRNOG00000001839	0	0	0	3.24582	3.2173	0	0	2.15437	2.15437	0.0343432	0.433809
ENSRNOG00000049991	0.982675	4.89521	0	5.44064	7.78087	3.05822	1.95929	5.42657	3.46728	0.0043362	0.0982166
ENSRNOG00000007636	5.09543	5.52396	5.02875	8.65474	4.85868	7.48663	5.21605	7.00002	1.78397	0.00501562	0.109247
ENSRNOG00000030210	11.1685	10.9963	11.949	9.92893	10.6934	9.48387	11.3713	10.0354	-1.33589	0.00534703	0.115653
ENSRNOG00000005985	4.28883	5.90127	3.32785	8.20375	4.22021	7.43325	4.50598	6.61907	2.11309	0.00552271	0.118489
ENSRNOG00000019780	1.97393	2.24825	2.87358	8.9051	3.6338	2.55736	2.36525	5.03208	2.66683	6.25e-06	0.000457227
ENSRNOG00000061636	0.982675	1.80764	0	0	2.04008	5.0339	0.930106	2.35799	1.42789	0.0301527	0.39748
ENSRNOG00000027971	0.982675	0	0	4.72565	0	1.39438	0.327558	2.04001	1.71245	0.0284308	0.381348
ENSRNOG00000009219	8.41645	8.65683	7.18645	9.35643	8.76043	10.2833	8.08658	9.46672	1.38015	0.00852038	0.164616
ENSRNOG00000038297	3.55304	5.90127	3.32785	10.5039	4.04993	8.42566	4.26072	7.65984	3.39912	8.68e-10	1.81e-07
ENSRNOG00000028926	0	3.88302	0	3.24582	6.44489	0.859478	1.29434	3.51673	2.22239	0.0329849	0.41997
ENSRNOG00000019921	5.42537	6.04479	4.18414	7.1613	4.37251	7.93849	5.2181	6.49077	1.27267	0.0445532	0.509582
ENSRNOG00000018982	2.29411	3.4598	1.89233	9.775	2.85307	7.25243	2.54875	6.62683	4.07809	4.38e-10	9.8e-08
ENSRNOG00000003273	0.982675	2.5853	0	3.39874	2.85307	4.96033	1.18933	3.73738	2.54806	0.0364766	0.45018
ENSRNOG00000026091	2.29411	3.61508	0	2.8806	0	6.64896	1.96973	3.17652	1.20679	0.0204017	0.304288
ENSRNOG00000011141	1.56182	1.80764	1.89233	7.40651	1.02684	3.81045	1.75393	4.08127	2.32734	0.00114873	0.0352841
ENSRNOG00000047213	9.88553	9.87846	10.6764	8.52781	9.53895	8.9781	10.1468	9.01495	-1.13185	0.0270241	0.370023
ENSRNOG00000012862	4.21492	4.00038	3.45224	7.31337	4.04993	6.30708	3.88918	5.89012	2.00094	0.0231472	0.333112
ENSRNOG00000011726	5.0106	8.39808	3.19173	9.60266	3.04665	11.0354	5.53347	7.8949	2.36143	8.94e-08	1.1e-05
ENSRNOG00000026065	3.42778	6.15015	0	10.7724	4.85868	9.26836	3.19264	8.29982	5.10718	1.81e-12	7.69e-10
ENSRNOG00000012098	6.53537	8.55978	5.10653	6.27379	6.78062	10.6538	6.73389	7.90273	1.16884	0.000552124	0.0194958
ENSRNOG00000052319	4.35914	5.35795	4.85935	8.4424	4.22021	7.01873	4.85881	6.56045	1.70164	0.0077588	0.152537
ENSRNOG00000008831	7.02069	8.5161	6.48548	9.66053	5.85962	10.315	7.34076	8.61172	1.27096	0.000653073	0.0224401
ENSRNOG00000017021	6.87232	6.5473	6.57028	9.41365	6.76694	7.80826	6.6633	7.99628	1.33298	0.0202843	0.303579
ENSRNOG00000052880	4.66694	6.5473	4.4459	14.2356	7.12962	9.50666	5.22004	10.2906	5.07057	9.72e-28	3.45e-24
ENSRNOG00000008443	8.04209	8.49626	8.14509	10.0334	8.19767	9.91473	8.22781	9.38193	1.15412	0.0155545	0.252264
ENSRNOG00000033021	0	0	0	8.60451	0	0	0	2.86817	2.86817	1.6e-08	2.3e-06
ENSRNOG00000003745	10.0259	9.93114	11.2083	9.02451	9.57668	8.03123	10.3884	8.87748	-1.51097	0.0019176	0.0525127
ENSRNOG00000003880	0.982675	0	0	6.89172	2.62943	0.859478	0.327558	3.46021	3.13265	0.000233182	0.00953631
ENSRNOG00000004517	9.23666	9.87462	9.91271	8.81962	9.24293	7.28293	9.67466	8.44849	-1.22617	0.0451856	0.512903
ENSRNOG00000021685	3.55304	5.56264	4.98823	7.06173	5.26124	7.44003	4.7013	6.58766	1.88636	0.0376617	0.459957
ENSRNOG00000030698	4.42617	4.00038	5.10653	1.04318	3.2173	0	4.51103	1.42016	-3.09087	0.0346639	0.436454
ENSRNOG00000049676	0.982675	2.24825	0	4.66662	1.62064	3.72418	1.07697	3.33715	2.26017	0.0478147	0.532534
ENSRNOG00000002773	7.32291	7.35355	5.92295	13.3725	7.66026	8.46609	6.86647	9.83295	2.96648	1.42e-16	1.18e-13
ENSRNOG00000012939	9.0606	8.95096	8.91826	11.3478	9.39741	9.97083	8.97661	10.2387	1.26206	0.00535289	0.115665
ENSRNOG00000005180	5.48947	5.48421	3.19173	7.1613	3.50787	7.72186	4.7218	6.13034	1.40854	0.0353348	0.441503
ENSRNOG00000042788	1.56182	3.28577	0	8.45554	1.02684	3.05822	1.61586	4.1802	2.56434	3.17e-05	0.00178765
ENSRNOG00000000158	6.35788	7.19023	5.31748	8.32323	6.57619	9.03521	6.28853	7.97821	1.68968	0.00781327	0.153134
ENSRNOG00000055694	0	1.80764	0	0	1.02684	5.79607	0.602548	2.2743	1.67176	0.00436495	0.098636
ENSRNOG00000004269	2.55597	6.74524	0	8.47287	1.02684	8.89169	3.1004	6.13047	3.03007	0.000123002	0.00561159
ENSRNOG00000040122	2.29411	0	2.20679	9.91948	5.22167	2.34253	1.5003	5.82789	4.32759	3.17e-11	9.97e-09
ENSRNOG00000059430	0	0	0	4.07993	0	0	0	1.35998	1.35998	0.0396386	0.47319
ENSRNOG00000042267	0	0	0	4.07993	0	0	0	1.35998	1.35998	0.0396386	0.47319
ENSRNOG00000012311	0	2.5853	0	2.06429	3.50787	5.83775	0.861767	3.8033	2.94154	0.00718259	0.144023
ENSRNOG00000024259	0.982675	1.17015	1.48966	6.86571	1.62064	2.09002	1.21416	3.52546	2.31129	0.00203404	0.0550763
ENSRNOG00000005634	1.56182	3.4598	0	6.03796	2.62943	6.36524	1.67387	5.01088	3.33701	0.00416099	0.095216
ENSRNOG00000046001	6.78563	6.67636	1.48966	7.15057	8.00718	8.0711	4.98388	7.74295	2.75907	0.0296996	0.393267
ENSRNOG00000047960	6.32312	7.44955	6.31575	9.93676	6.49554	9.3819	6.69614	8.60473	1.90859	0.000195381	0.00827074
ENSRNOG00000028207	4.61041	5.40127	5.53	8.73235	3.50787	6.44831	5.18056	6.22951	1.04895	0.016293	0.260499
ENSRNOG00000006591	4.05468	6.64065	0	4.32867	2.62943	8.81551	3.56511	5.25787	1.69276	0.00765322	0.151088
ENSRNOG00000005148	0	2.85833	0	7.11789	1.02684	5.38264	0.952777	4.50912	3.55635	0.000495207	0.0176874
ENSRNOG00000053945	6.99883	7.75529	6.23146	9.2347	6.86008	8.62034	6.99519	8.23837	1.24318	0.0309107	0.403157
ENSRNOG00000055596	0	0	0	4.32867	0	0	0	1.44289	1.44289	0.0255567	0.357479
ENSRNOG00000019750	9.63584	9.04616	6.14194	10.8113	9.43682	10.0428	8.27465	10.097	1.82231	0.009782	0.182497
ENSRNOG00000052376	8.33593	9.21047	8.20378	10.0551	7.63035	11.1551	8.58339	9.61353	1.03013	0.00151882	0.0436856
ENSRNOG00000031162	9.72673	8.04889	4.4459	4.60507	6.54447	3.31589	7.40717	4.82181	-2.58537	2.92e-05	0.00167536
ENSRNOG00000025883	0.982675	1.17015	2.20679	5.83846	2.04008	0	1.4532	2.62618	1.17297	0.0387546	0.46808
ENSRNOG00000015781	2.77753	4.62975	0	6.44165	0	6.06533	2.46909	4.16899	1.6999	0.0388234	0.46808
ENSRNOG00000005299	8.6829	10.6808	7.66262	13.9027	9.10838	13.3571	9.00876	12.1227	3.11396	6.97e-11	1.89e-08
ENSRNOG00000023521	7.43294	7.76362	7.15933	9.46219	7.5607	9.20009	7.45196	8.74099	1.28903	0.0179931	0.277514
ENSRNOG00000010254	0.982675	2.24825	0	4.54077	0	4.52283	1.07697	3.0212	1.94423	0.0307326	0.402461
ENSRNOG00000013162	6.13555	7.92818	3.67282	8.20893	6.65257	9.65394	5.91219	8.17181	2.25963	0.00204132	0.0551448
ENSRNOG00000004976	0	1.17015	0	8.32323	1.02684	4.36073	0.39005	4.57027	4.18022	3.15e-07	3.32e-05
ENSRNOG00000010834	2.77753	6.31781	0	5.63793	0	8.36637	3.03178	4.6681	1.63632	0.0095759	0.179422
ENSRNOG00000009772	3.55304	5.87076	3.86411	8.61626	4.04993	8.3376	4.4293	7.00126	2.57196	0.00016562	0.00723663
ENSRNOG00000014080	8.779	8.50125	9.92752	6.7708	8.87006	7.92405	9.06926	7.85497	-1.21429	0.047534	0.530446
ENSRNOG00000038068	5.17555	7.33132	4.85935	8.71425	5.75263	9.35882	5.78874	7.9419	2.15316	0.000527831	0.01876
ENSRNOG00000011231	1.97393	5.26718	0	6.72813	2.62943	7.61803	2.4137	5.65853	3.24482	0.00344053	0.082924
ENSRNOG00000013014	10.5706	10.7177	11.3923	8.52781	10.54	9.80474	10.8935	9.62418	-1.26936	0.025208	0.354269
ENSRNOG00000013829	0	2.5853	0	9.54442	0	4.92209	0.861767	4.82217	3.9604	1.59e-10	4.02e-08
ENSRNOG00000016675	2.29411	3.88302	0	5.89098	1.62064	6.44831	2.05904	4.65331	2.59427	0.0118712	0.209419
ENSRNOG00000012701	7.12526	8.47614	5.1439	10.0143	6.69653	10.3306	6.9151	9.0138	2.09871	7.3e-05	0.00362722
ENSRNOG00000025502	8.47699	8.44542	6.17842	9.66242	9.00146	8.79449	7.70028	9.15279	1.45252	0.0435113	0.501286
ENSRNOG00000049949	2.96954	7.64245	0	9.23216	2.85307	10.5674	3.53733	7.55087	4.01353	3.61e-08	4.67e-06
ENSRNOG00000051449	1.56182	2.24825	4.4459	1.64225	0	0	2.75199	0.547417	-2.20457	0.0369442	0.453561
ENSRNOG00000008218	9.19642	9.45881	9.08845	11.2994	9.31285	10.2691	9.24789	10.2938	1.04588	0.0152005	0.248191
ENSRNOG00000047307	7.46518	7.40767	7.25636	9.28218	7.60751	9.07931	7.3764	8.65633	1.27993	0.0255648	0.357479
ENSRNOG00000046696	3.66829	4.83328	4.56089	0	2.04008	1.78373	4.35415	1.2746	-3.07955	0.025221	0.354269
ENSRNOG00000008728	5.58057	6.94877	4.56089	7.67713	5.47824	8.57792	5.69674	7.24443	1.54769	0.0198962	0.299215
ENSRNOG00000029644	6.89617	6.90428	5.83429	10.7486	5.93495	9.00122	6.54491	8.56159	2.01668	4.16e-06	0.000321401
ENSRNOG00000009771	1.56182	6.31781	1.89233	6.17135	0	8.03572	3.25732	4.73569	1.47837	0.0187453	0.28748
ENSRNOG00000016306	6.01007	6.17533	3.67282	7.32296	6.1185	8.09707	5.28607	7.17951	1.89344	0.030296	0.398732
ENSRNOG00000013282	4.61041	5.06648	5.44273	7.62382	6.93539	6.44831	5.03987	7.00251	1.96264	0.0391687	0.47079
ENSRNOG00000004327	1.56182	3.88302	1.48966	5.47545	3.6338	6.27709	2.3115	5.12878	2.81728	0.0174075	0.271958
ENSRNOG00000014375	7.34039	8.1284	5.92295	8.57673	7.47074	10.1397	7.13058	8.72905	1.59847	0.00215283	0.0574335
ENSRNOG00000061004	3.87438	5.21956	3.86411	7.13976	4.13758	6.95387	4.31935	6.07707	1.75772	0.0346695	0.436454
ENSRNOG00000033688	8.63765	9.08654	8.8293	11.0745	8.95395	10.6784	8.85116	10.2356	1.38442	0.00175663	0.0491585
ENSRNOG00000011705	6.90794	8.64786	4.9036	14.0997	7.31024	11.2077	6.8198	10.8726	4.05276	1.68e-18	1.92e-15
ENSRNOG00000001658	0.982675	4.47612	0	5.33085	0	6.67219	1.8196	4.00101	2.18142	0.0194995	0.295211
ENSRNOG00000007354	0	0	1.89233	9.58881	2.04008	2.34253	0.630777	4.65714	4.02636	6.48e-11	1.78e-08
ENSRNOG00000007147	6.58021	7.35355	5.2844	7.63155	6.49554	9.3299	6.40605	7.819	1.41295	0.0115974	0.206435
ENSRNOG00000011160	7.77265	7.69563	6.54256	11.336	7.51233	9.42697	7.33695	9.42509	2.08814	2.75e-06	0.000225486
ENSRNOG00000006110	2.77753	3.4598	3.19173	6.97922	4.44302	5.20292	3.14302	5.54172	2.3987	0.0203903	0.304288
ENSRNOG00000019607	2.29411	6.52788	1.48966	6.47643	8.39733	3.72418	3.43722	6.19932	2.7621	0.0149421	0.245263
ENSRNOG00000019249	5.55084	8.36563	3.56674	11.5699	5.78013	10.6862	5.82774	9.34542	3.51768	5.68e-11	1.62e-08
ENSRNOG00000059741	0.982675	0	0	3.24582	3.36989	2.34253	0.327558	2.98608	2.65852	0.0446898	0.510334
ENSRNOG00000027225	1.56182	2.5853	1.48966	3.77917	5.54389	2.90978	1.87893	4.07761	2.19869	0.0469799	0.525884
ENSRNOG00000004932	5.3583	8.0004	0	8.48146	5.47824	9.05743	4.4529	7.67238	3.21948	0.00812092	0.158023
ENSRNOG00000008428	0	4.47612	0	6.44165	0	6.92515	1.49204	4.4556	2.96356	0.00395782	0.091923
ENSRNOG00000002024	4.13702	6.09843	3.32785	8.0155	3.85681	8.17231	4.5211	6.68154	2.16044	0.00226506	0.0594777
ENSRNOG00000057703	2.77753	7.11414	0	6.36944	3.04665	10.0112	3.29722	6.47578	3.17855	1.3e-05	0.000862698
ENSRNOG00000043329	2.55597	4.55498	2.46482	7.11789	2.62943	6.72867	3.19192	5.492	2.30008	0.00759463	0.150205
ENSRNOG00000004310	11.1946	11.0312	9.53248	12.2826	11.3717	11.2837	10.5861	11.646	1.0599	0.0493522	0.542374
ENSRNOG00000005679	9.67771	9.54826	10.1901	8.50693	9.13791	7.74395	9.80535	8.46293	-1.34243	0.0153165	0.249477
ENSRNOG00000032311	5.05364	5.11933	0	4.72565	5.98307	7.63586	3.39099	6.11486	2.72387	0.0283869	0.381235
ENSRNOG00000005697	5.96569	7.91329	5.1439	5.94166	6.28132	10.055	6.34096	7.42598	1.08502	0.00202036	0.0548426
ENSRNOG00000028649	4.35914	4.62975	3.19173	6.49352	5.0057	6.75066	4.0602	6.0833	2.02309	0.0463079	0.521471
ENSRNOG00000033665	5.55084	6.04479	5.58538	3.24582	2.36464	0.859478	5.727	2.15664	-3.57036	0.00671001	0.137467
ENSRNOG00000012438	5.17555	6.42667	4.32095	7.23427	5.37382	8.29709	5.30772	6.96839	1.66067	0.0206486	0.307759
ENSRNOG00000018603	8.92231	9.04957	7.70073	9.95075	8.87006	9.98249	8.55754	9.6011	1.04356	0.0498654	0.545805
ENSRNOG00000015614	7.9987	8.43503	6.17842	9.03622	8.31981	9.99175	7.53738	9.11593	1.57855	0.00773275	0.152243
ENSRNOG00000009563	2.55597	3.4598	0	5.21202	4.44302	5.99339	2.00526	5.21614	3.21089	0.0177932	0.275407
ENSRNOG00000003109	0	2.5853	0	4.25043	1.02684	5.23447	0.861767	3.50391	2.64215	0.0150366	0.246255
ENSRNOG00000052725	5.17555	7.01999	3.45224	9.39103	5.18098	8.76509	5.21592	7.77904	2.56311	0.000136921	0.00614332
ENSRNOG00000024507	0	2.85833	0	4.1677	1.02684	5.77477	0.952777	3.65643	2.70366	0.0102698	0.188361
ENSRNOG00000007561	2.77753	1.80764	0	6.33194	2.36464	4.04205	1.52839	4.24621	2.71782	0.0145432	0.240717
ENSRNOG00000018070	2.29411	3.28577	1.48966	6.01448	2.36464	5.79607	2.35651	4.72506	2.36855	0.0175386	0.273024
ENSRNOG00000054562	1.56182	2.24825	0	3.66316	0	5.0339	1.27002	2.89902	1.629	0.0406692	0.478943
ENSRNOG00000020276	3.77501	3.08782	2.46482	11.7334	7.2127	2.55736	3.10922	7.16783	4.05861	3.52e-21	5.88e-18
ENSRNOG00000016872	4.82434	6.5473	0	7.88563	4.85868	8.65864	3.79054	7.13432	3.34377	0.0014825	0.0426975
ENSRNOG00000039928	0	3.08782	0	6.36944	0	4.52283	1.02927	3.63076	2.60148	0.00668832	0.137339
ENSRNOG00000030486	8.89002	8.07588	8.34284	7.22407	7.52863	6.23091	8.43625	6.99454	-1.44171	0.0354579	0.442277
ENSRNOG00000017619	4.66694	5.80775	3.45224	9.05072	6.41011	7.86983	4.64231	7.77689	3.13458	8.76e-05	0.00422681
ENSRNOG00000013654	2.77753	6.52788	1.48966	8.8531	4.90937	8.28207	3.59836	7.34818	3.74982	0.000130569	0.00593189
ENSRNOG00000019890	10.2586	10.5818	10.9395	7.294	9.47938	9.19208	10.5933	8.65515	-1.93816	0.00131661	0.0390062
ENSRNOG00000010784	8.15508	9.41456	6.36405	12.2431	8.22794	11.6145	7.9779	10.6952	2.71727	5.97e-09	9.75e-07
ENSRNOG00000011011	1.56182	2.85833	4.11054	8.34222	1.62064	4.47079	2.84356	4.81122	1.96766	0.00120628	0.0366305
ENSRNOG00000023601	3.77501	6.46801	0	11.1322	4.04993	9.2317	3.41434	8.13794	4.7236	3.95e-13	1.91e-10
ENSRNOG00000032884	1.97393	1.17015	0	12.0663	3.36989	0.859478	1.04803	5.43189	4.38386	2.52e-30	1.74e-26
ENSRNOG00000049766	7.79184	8.25779	5.7152	3.88654	3.6338	4.99759	7.25494	4.17264	-3.0823	0.000761485	0.0252394
ENSRNOG00000029318	6.28751	6.97768	7.64317	12.2752	7.65284	5.81706	6.96945	8.58171	1.61225	5.83e-10	1.25e-07
ENSRNOG00000031816	8.32719	8.64336	8.04986	9.64341	8.5529	9.82561	8.34014	9.34064	1.0005	0.0480626	0.533876
ENSRNOG00000012045	3.77501	6.88914	4.11054	8.42024	5.37382	8.64696	4.9249	7.48034	2.55544	0.00124233	0.0372629
ENSRNOG00000010350	9.25982	9.76279	7.66262	11.0652	8.14046	11.0609	8.89507	10.0889	1.19378	0.00258849	0.0660537
ENSRNOG00000018399	0	6.74524	0.929121	11.7509	4.37251	9.182	2.55812	8.43512	5.877	1.66e-16	1.28e-13
ENSRNOG00000016753	7.35767	8.87231	0	7.26444	8.44964	10.7422	5.40999	8.81875	3.40876	0.00040082	0.0148283
ENSRNOG00000013578	10.5762	10.9033	10.9749	7.63155	8.96298	9.30783	10.8181	8.63412	-2.18402	0.000158068	0.00694861
ENSRNOG00000021691	7.45719	7.95023	7.52775	11.989	7.63035	10.2586	7.64506	9.9593	2.31424	1.3e-08	1.97e-06
ENSRNOG00000033531	6.28751	7.53956	5.96532	9.72524	5.80711	8.51508	6.59746	8.01581	1.41835	0.00348659	0.0836515
ENSRNOG00000009967	3.29059	6.85838	0	7.7429	0	8.77585	3.38299	5.50625	2.12326	0.00154503	0.0442636
ENSRNOG00000028362	5.32355	8.37653	3.45224	9.37037	3.6338	9.68424	5.71744	7.5628	1.84537	0.000743287	0.0247186
ENSRNOG00000054251	11.5164	11.5046	12.4419	8.57673	11.4508	10.463	11.821	10.1635	-1.65743	0.00691285	0.140302
ENSRNOG00000023830	10.6914	10.8767	11.7532	9.42036	10.5875	10.2899	11.1071	10.0992	-1.00787	0.0380952	0.46372
ENSRNOG00000041468	1.56182	1.80764	0	3.39874	0	4.88281	1.12315	2.76052	1.63736	0.0397488	0.473642
ENSRNOG00000050059	3.77501	4.10891	3.19173	1.64225	0	0	3.69188	0.547417	-3.14446	0.0191095	0.291216
ENSRNOG00000006037	6.3406	10.3065	2.20679	13.2751	6.0968	13.1774	6.28462	10.8498	4.56513	3.28e-13	1.7e-10
ENSRNOG00000037374	0	0	0	0	3.9566	2.09002	0	2.01554	2.01554	0.0268849	0.368941
ENSRNOG00000047002	3.66829	6.01721	0	7.03863	0	8.86926	3.2285	5.30263	2.07413	0.000329224	0.0126322
ENSRNOG00000021410	5.55084	6.74524	3.95101	7.39746	4.13758	8.64989	5.4157	6.72831	1.31262	0.0158147	0.255719
ENSRNOG00000057044	7.43294	7.40767	6.19632	9.95384	7.30078	8.4826	7.01231	8.57907	1.56676	0.00481715	0.106418
ENSRNOG00000010805	9.6931	10.3079	10.8532	6.95476	7.25251	5.51699	10.2847	6.57475	-3.70999	5.48e-10	1.2e-07
ENSRNOG00000008380	1.56182	2.5853	1.89233	10.3716	2.36464	1.78373	2.01315	4.83999	2.82684	2.58e-13	1.36e-10
ENSRNOG00000008439	3.66829	3.75526	0	1.04318	7.01856	3.1928	2.47452	3.75151	1.27699	0.0488424	0.538686
ENSRNOG00000018748	12.1095	11.8869	11.3187	10.5608	11.1525	10.3702	11.7717	10.6945	-1.07717	0.0306338	0.402077
ENSRNOG00000018755	9.44497	9.43555	8.1949	11.126	9.72556	10.355	9.02514	10.4022	1.37707	0.00660551	0.136355
ENSRNOG00000015514	11.1382	11.9566	10.9388	13.5807	11.538	13.7207	11.3445	12.9465	1.60193	0.000459828	0.0166645
ENSRNOG00000056457	9.05267	9.94768	6.68881	10.8274	8.77417	12.0434	8.56305	10.5483	1.98526	1.87e-05	0.0011588
ENSRNOG00000027309	2.29411	3.75526	1.48966	7.5765	2.62943	5.70891	2.51301	5.30494	2.79193	0.00191185	0.0524876
ENSRNOG00000018393	0	4.20984	0	1.04318	2.62943	6.27709	1.40328	3.31656	1.91329	0.0474624	0.529919
ENSRNOG00000058842	5.52048	8.30988	5.41242	10.459	5.40947	10.4853	6.41426	8.7846	2.37034	4.92e-07	4.99e-05
ENSRNOG00000042197	0	0	0	0	2.62943	3.1928	0	1.94074	1.94074	0.0439075	0.504761
ENSRNOG00000011912	6.56542	7.45983	5.94429	10.099	6.68202	8.76239	6.65651	8.51448	1.85797	0.000428851	0.0157048
ENSRNOG00000020650	0.982675	0	0	11.1705	1.62064	1.78373	0.327558	4.8583	4.53074	1.68e-23	3.66e-20
ENSRNOG00000009550	9.64466	9.98909	9.07884	11.3687	10.2092	10.3791	9.57086	10.6523	1.08148	0.0241688	0.343264
ENSRNOG00000012821	9.92952	10.0852	5.02875	12.5223	9.25768	9.58524	8.34783	10.4551	2.10725	0.000420143	0.0155167
ENSRNOG00000053258	5.21399	8.11545	0	9.46652	5.33726	10.7103	4.44315	8.50468	4.06153	2.67e-07	2.86e-05
ENSRNOG00000018220	9.40398	9.73976	9.10749	11.7307	9.5002	10.9225	9.41708	10.7178	1.30073	0.00219443	0.0583284
ENSRNOG00000005266	2.29411	2.5853	0	5.91654	2.85307	2.55736	1.62647	3.77566	2.14919	0.0399036	0.474342
ENSRNOG00000002501	0	0	0	5.54265	1.62064	3.1928	0	3.45203	3.45203	0.000927774	0.0295852
ENSRNOG00000053321	0	0	0	4.1677	0	0	0	1.38923	1.38923	0.0341007	0.431043
ENSRNOG00000009773	5.82373	6.36234	5.63872	9.43149	5.75263	8.71284	5.9416	7.96565	2.02406	0.000328194	0.0126322
ENSRNOG00000020332	8.61628	8.02831	8.06941	13.3345	9.61918	7.60602	8.238	10.1866	1.94857	1.65e-10	4.12e-08
ENSRNOG00000031927	5.05364	7.2742	0	1.64225	5.51144	10.1645	4.10928	5.77272	1.66344	4.02e-05	0.0021814
ENSRNOG00000004281	6.63791	7.47004	5.90129	9.28953	6.46197	7.73846	6.66975	7.82999	1.16024	0.0386177	0.46808
ENSRNOG00000019484	7.25077	9.17658	6.23146	7.33249	7.65284	10.882	7.55294	8.62243	1.06949	0.00205117	0.0553331
ENSRNOG00000011483	8.02597	10.1878	9.72972	11.1157	13.7417	9.48223	9.31448	11.4465	2.13206	1.14e-07	1.36e-05
ENSRNOG00000029738	3.96734	5.93114	2.68363	9.73246	3.50787	8.60533	4.19404	7.28189	3.08785	3.1e-07	3.28e-05
ENSRNOG00000001227	8.41232	9.01512	7.88859	10.1645	8.5449	10.8913	8.43868	9.86689	1.42822	0.0011454	0.0352368
ENSRNOG00000031849	7.63065	7.7385	5.2844	10.1738	6.8209	9.24144	6.88451	8.74538	1.86087	0.000829784	0.0268949
ENSRNOG00000014653	9.76608	10.1148	10.8596	7.21379	9.35461	9.10728	10.2468	8.55856	-1.68826	0.00465971	0.103998
ENSRNOG00000027468	6.3406	5.98908	4.32095	10.3353	6.2423	8.23215	5.55021	8.26993	2.71972	2.75e-06	0.000225486
ENSRNOG00000061431	1.56182	1.17015	0	3.537	5.54389	0	0.910655	3.02696	2.11631	0.0135269	0.229134
ENSRNOG00000011000	0.982675	6.29502	1.89233	8.84313	2.62943	8.86422	3.05668	6.77893	3.72225	7.22e-06	0.000519388
ENSRNOG00000006357	6.19443	7.52004	5.76402	8.18283	7.16134	8.6263	6.49283	7.99016	1.49733	0.0354567	0.442277
ENSRNOG00000009299	0	4.10891	0	6.08381	2.04008	5.26535	1.36964	4.46308	3.09344	0.0276951	0.37472
ENSRNOG00000043124	0	1.80764	0	5.40496	0	3.1928	0.602548	2.86592	2.26337	0.0101167	0.185867
ENSRNOG00000016612	5.94298	6.90428	6.16029	9.69048	6.4276	7.72741	6.33585	7.9485	1.61264	0.00310822	0.0761829
ENSRNOG00000011471	2.96954	4.20984	2.46482	7.63155	2.04008	6.63721	3.21473	5.43628	2.22155	0.00250581	0.0641699
ENSRNOG00000027230	8.36185	7.84432	6.00648	9.5908	8.04167	9.09658	7.40422	8.90969	1.50547	0.0276244	0.374024
ENSRNOG00000028733	6.9427	8.53568	6.5285	11.029	6.9835	10.4234	7.33563	9.47863	2.14301	1.73e-06	0.000150724
ENSRNOG00000003245	0	0	0	6.6692	3.04665	0	0	3.23862	3.23862	0.00010383	0.00486993
ENSRNOG00000002753	8.10992	8.78504	5.85697	10.6681	6.84714	9.79551	7.58398	9.10359	1.51962	0.00120964	0.0366305
ENSRNOG00000014010	8.18443	7.97195	8.36279	10.1618	8.71128	8.98508	8.17306	9.28606	1.11301	0.0417962	0.486413
ENSRNOG00000003388	9.59089	9.49426	10.4922	7.52757	9.74662	8.50541	9.85912	8.5932	-1.26592	0.0368451	0.453331
ENSRNOG00000030093	3.29059	8.08919	5.73981	8.96757	11.4935	5.23447	5.70653	8.56519	2.85866	1.36e-08	2.05e-06
ENSRNOG00000009209	3.55304	6.3841	4.03298	8.97671	4.75162	8.87427	4.65671	7.5342	2.8775	2.84e-05	0.00164925
ENSRNOG00000009945	6.56542	7.62428	6.36405	9.76975	6.0968	8.8541	6.85125	8.24022	1.38897	0.00338783	0.0818354
ENSRNOG00000009588	6.88429	8.17907	5.18033	9.96766	6.76694	10.5789	6.7479	9.10451	2.35661	4.78e-06	0.000363038
ENSRNOG00000047080	5.55084	6.01721	6.31575	8.20893	5.096	8.32666	5.96126	7.21053	1.24927	0.0267656	0.367875
ENSRNOG00000043215	0	3.61508	0	4.98923	3.04665	6.33645	1.20503	4.79078	3.58575	0.00744534	0.148061
ENSRNOG00000038909	1.97393	5.56264	0	2.06429	3.6338	7.50615	2.51219	4.40141	1.88922	0.0362916	0.449064
ENSRNOG00000013991	2.96954	3.08782	0	5.33085	2.04008	5.99339	2.01912	4.45477	2.43565	0.0255277	0.357479
ENSRNOG00000012061	8.31839	9.3302	8.01498	9.87617	9.12187	10.3948	8.55453	9.79763	1.2431	0.0142576	0.2377
ENSRNOG00000029798	6.05312	6.97768	4.85935	8.82974	5.51144	8.30454	5.96338	7.54857	1.58519	0.00989579	0.183673
ENSRNOG00000007057	5.52048	6.99192	5.1439	8.07346	5.51144	8.42907	5.88543	7.33799	1.45256	0.0231938	0.33349
ENSRNOG00000046142	1.97393	2.5853	4.8137	0	1.62064	0	3.12431	0.540214	-2.5841	0.0171406	0.269818
ENSRNOG00000002820	7.63774	8.22802	7.02557	9.09337	11.1571	6.47498	7.63044	8.90849	1.27805	0.000176879	0.00760698
ENSRNOG00000012176	3.55304	5.48421	3.0414	7.25445	5.66684	6.02981	4.02622	6.31703	2.29082	0.0402099	0.475857
ENSRNOG00000031397	3.13898	3.4598	0	6.01448	2.62943	5.75315	2.19959	4.79902	2.59943	0.0285028	0.382078
ENSRNOG00000052176	0.982675	0	0	4.47348	0	2.55736	0.327558	2.34361	2.01605	0.0291566	0.388328
ENSRNOG00000055620	0	0	0	1.04318	5.096	0	0	2.04639	2.04639	0.0046369	0.103596
ENSRNOG00000000708	4.05468	7.2507	2.20679	9.68677	5.096	9.41498	4.50405	8.06592	3.56186	2.26e-06	0.000189394
ENSRNOG00000062058	0	0	0	3.39874	2.36464	2.74431	0	2.8359	2.8359	0.0208514	0.310143
ENSRNOG00000054428	0	0	0	0	4.37251	0	0	1.4575	1.4575	0.0226289	0.328044
ENSRNOG00000008394	1.56182	6.52788	3.19173	6.8258	9.48357	3.63243	3.76047	6.64726	2.88679	0.000168391	0.00734293
ENSRNOG00000026979	4.55157	4.70083	4.18414	6.60777	5.47824	7.19746	4.47885	6.42782	1.94898	0.0363133	0.449077
ENSRNOG00000008409	10.6153	11.0416	11.4812	8.68108	10.722	10.0714	11.046	9.82486	-1.22118	0.0358901	0.446131
ENSRNOG00000021031	12.9537	13.3713	13.9705	11.3894	12.6433	12.513	13.4318	12.1819	-1.24992	0.0307284	0.402461
ENSRNOG00000006877	11.8146	11.6475	11.4559	9.75034	10.9495	10.1334	11.6393	10.2778	-1.36159	0.0101014	0.185743
ENSRNOG00000005111	0.982675	2.24825	1.89233	5.7273	0	4.04205	1.70775	3.25645	1.5487	0.0316621	0.409758
ENSRNOG00000053075	5.48947	6.46801	4.25416	7.70673	4.85868	8.3628	5.40388	6.97607	1.57219	0.0153252	0.249477
ENSRNOG00000022432	7.2133	8.30988	7.78594	10.1349	7.70399	10.487	7.76971	9.44194	1.67223	0.000270197	0.0108317
ENSRNOG00000020518	8.42057	8.32683	8.74668	12.1805	8.14046	9.32075	8.49803	9.88056	1.38254	2.44e-05	0.00146859
ENSRNOG00000038228	3.87438	4.55498	2.87358	6.87877	3.04665	6.66062	3.76765	5.52868	1.76104	0.0289665	0.386624
ENSRNOG00000024870	4.13702	6.94877	3.0414	7.67713	3.04665	8.9781	4.70907	6.5673	1.85823	0.00181372	0.0503666
ENSRNOG00000018685	0	1.17015	1.48966	3.98647	1.62064	4.24157	0.886604	3.28289	2.39629	0.0373068	0.457198
ENSRNOG00000023458	3.13898	5.60031	1.48966	7.00328	2.85307	7.92888	3.40965	5.92841	2.51876	0.00355387	0.0850892
ENSRNOG00000046343	0	3.4598	0	4.66662	1.02684	5.26535	1.15327	3.65293	2.49967	0.038799	0.46808
ENSRNOG00000018602	5.87262	8.02831	2.46482	9.44253	4.29837	10.125	5.45525	7.95531	2.50006	2.56e-05	0.00152329
ENSRNOG00000004483	3.66829	4.3927	4.98823	9.01862	3.74961	7.23694	4.34974	6.66839	2.31865	0.000219102	0.009115
ENSRNOG00000028404	7.54275	8.58818	4.8137	8.8564	7.20257	9.449	6.98155	8.50266	1.52111	0.0393248	0.471551
ENSRNOG00000013147	5.52048	7.35355	4.25416	7.82618	5.05156	8.76239	5.7094	7.21338	1.50398	0.0191549	0.291702
ENSRNOG00000006617	5.13604	6.79482	4.25416	9.62221	4.95834	8.6263	5.39501	7.73562	2.34061	5.98e-05	0.00305037
ENSRNOG00000014940	9.93959	9.82377	5.34983	12.0415	9.06711	9.76072	8.37106	10.2898	1.9187	0.00246171	0.0635653
ENSRNOG00000008901	3.42778	3.61508	4.38478	9.05648	5.66684	6.23091	3.80921	6.98474	3.17553	4.93e-05	0.00261931
ENSRNOG00000012481	4.92047	4.95459	4.18414	10.0231	5.18098	5.79607	4.6864	7.00006	2.31366	3.08e-06	0.000248529
ENSRNOG00000058478	11.2854	11.2909	10.2111	13.1712	11.6395	12.0813	10.9291	12.2974	1.36823	0.00488934	0.107466
ENSRNOG00000017656	0	1.17015	2.46482	5.75591	2.04008	0	1.21166	2.59866	1.387	0.0445615	0.509582
ENSRNOG00000002343	9.07373	10.0533	9.61631	14.1322	9.87491	12.3172	9.58112	12.1081	2.52698	2.72e-09	5.1e-07
ENSRNOG00000010545	4.87321	5.93114	4.38478	8.99482	5.54389	8.43247	5.06304	7.65706	2.59402	0.000131964	0.00598275
ENSRNOG00000003189	3.29059	3.08782	1.89233	5.08252	5.05156	5.56742	2.75691	5.23383	2.47692	0.0479898	0.533876
ENSRNOG00000056257	5.25145	7.76362	0	9.96918	5.47824	10.5289	4.33835	8.65878	4.32043	2.63e-08	3.53e-06
ENSRNOG00000003887	6.90794	8.1284	8.03502	10.0594	7.14027	10.3085	7.69045	9.16942	1.47897	0.000779968	0.0257023
ENSRNOG00000014686	7.22276	7.65145	7.22183	10.2711	7.64538	9.31338	7.36535	9.07663	1.71129	0.000856717	0.0276852
ENSRNOG00000004753	5.25145	7.2858	5.2844	9.76448	5.13912	9.21796	5.94055	8.04052	2.09997	5.3e-05	0.00276614
ENSRNOG00000010205	6.5201	6.99192	5.83429	9.9994	6.4276	7.8496	6.44877	8.0922	1.64343	0.00117347	0.0359421
ENSRNOG00000024310	2.96954	2.24825	0	7.19303	3.2173	4.71402	1.73926	5.04145	3.30219	0.00282877	0.0706088
ENSRNOG00000005711	8.25065	9.43816	6.76274	8.5443	8.19256	11.0071	8.15052	9.24799	1.09747	0.00485304	0.107102
ENSRNOG00000006426	4.49023	8.24596	2.68363	10.9859	5.05156	10.3541	5.13994	8.79721	3.65727	3.62e-09	6.29e-07
ENSRNOG00000017220	11.497	11.7231	12.3344	10.3078	11.1037	10.7987	11.8515	10.7367	-1.11477	0.0223003	0.325164
ENSRNOG00000012663	9.00413	9.28465	8.82643	11.7235	9.12456	10.6733	9.0384	10.5071	1.46873	0.000476091	0.0171456
ENSRNOG00000060241	7.39161	7.38627	8.69412	4.25043	7.05279	5.7312	7.824	5.67814	-2.14586	0.0135878	0.229657
ENSRNOG00000049410	1.56182	3.61508	0	5.36838	2.36464	5.8981	1.72563	4.54371	2.81807	0.0190622	0.290699
ENSRNOG00000011841	9.47892	11.1027	9.58098	12.1377	9.49191	13.0489	10.0542	11.5595	1.5053	4.77e-05	0.00255239
ENSRNOG00000008570	3.55304	7.51018	0	11.3199	3.50787	10.035	3.68774	8.28757	4.59983	2.12e-12	8.84e-10
ENSRNOG00000005652	1.56182	5.90127	0	8.04477	0	8.48588	2.48769	5.51022	3.02253	9.44e-05	0.0045203
ENSRNOG00000019959	5.87262	8.57878	4.03298	10.1253	6.33793	11.9589	6.16146	9.47404	3.31258	2.32e-11	7.64e-09
ENSRNOG00000029903	5.45778	7.79644	4.66739	8.8564	4.37251	9.77956	5.97387	7.66949	1.69562	0.000340349	0.0129667
ENSRNOG00000018416	4.05468	6.65861	2.46482	9.63574	3.04665	9.15752	4.3927	7.27997	2.88727	9.89e-07	8.99e-05
ENSRNOG00000008053	4.72133	5.9604	1.89233	10.8811	3.85681	7.59998	4.19135	7.44596	3.25461	2.43e-10	5.93e-08
ENSRNOG00000018019	11.1168	11.184	10.1447	13.4424	11.056	11.6138	10.8152	12.0374	1.22218	0.00323928	0.0787729
ENSRNOG00000049983	6.25099	7.11414	6.0661	7.75712	5.95921	8.83622	6.47708	7.51752	1.04044	0.044234	0.507962
ENSRNOG00000048783	0	2.5853	0	3.66316	5.88517	2.74431	0.861767	4.09754	3.23578	0.00882352	0.169268
ENSRNOG00000049939	3.77501	4.76857	2.46482	7.12887	1.62064	6.92515	3.66947	5.22489	1.55542	0.0148935	0.244834
ENSRNOG00000015562	6.17507	6.12452	7.82097	4.25043	5.78013	3.53443	6.70685	4.52166	-2.18519	0.0212817	0.314604
ENSRNOG00000011451	6.03175	6.87385	5.02875	9.13479	6.16096	8.76509	5.97812	8.02028	2.04217	0.00114136	0.0352072
ENSRNOG00000041744	6.42497	7.43919	6.0465	9.63381	5.54389	9.18604	6.63689	8.12125	1.48436	0.00109811	0.0340665
ENSRNOG00000001408	2.29411	5.06648	0	7.51925	0	7.96694	2.45353	5.16207	2.70854	0.000265723	0.0107058
ENSRNOG00000007374	0.982675	5.70776	1.89233	10.6463	4.51025	8.30454	2.86092	7.82037	4.95945	6.5e-12	2.48e-09
ENSRNOG00000016837	4.13702	3.08782	1.89233	12.8689	7.12962	2.34253	3.03906	7.44702	4.40796	3.2e-30	1.74e-26
ENSRNOG00000021202	11.7292	11.9894	11.5137	14.024	11.7172	13.0405	11.7441	12.9272	1.18313	0.00726178	0.145209
ENSRNOG00000017874	11.2237	11.4751	12.0607	8.6433	11.1433	10.4829	11.5865	10.0898	-1.4967	0.0139639	0.234
ENSRNOG00000010649	4.77375	7.49025	4.94653	9.40464	6.56041	9.89512	5.73685	8.62006	2.88321	6.59e-06	0.00047888
ENSRNOG00000052572	5.58057	6.46801	4.11054	7.99765	5.096	8.0086	5.38637	7.03408	1.64771	0.0215267	0.317124
ENSRNOG00000029370	7.84181	8.95096	6.83307	9.13751	7.68229	10.3306	7.87528	9.05014	1.17486	0.0107736	0.194966
ENSRNOG00000053804	4.28883	5.21956	3.95101	6.90455	5.63707	7.03674	4.48647	6.52612	2.03965	0.0350353	0.439023
ENSRNOG00000015880	2.29411	1.80764	4.18414	0	1.02684	0	2.76196	0.342281	-2.41968	0.0256366	0.358022
ENSRNOG00000049020	2.55597	5.21956	0	6.86571	2.85307	8.28584	2.59184	6.00154	3.40969	0.000360726	0.0135528
ENSRNOG00000005058	7.14529	7.51018	7.4992	9.47084	7.27201	9.20408	7.38489	8.64898	1.26409	0.0169495	0.267887
ENSRNOG00000033791	8.72344	9.4817	7.96887	11.3559	8.38842	10.8454	8.72467	10.1966	1.47192	0.000351754	0.0132616
ENSRNOG00000011989	11.1544	11.4424	10.1642	13.617	11.4179	12.0019	10.9203	12.3456	1.42525	0.00156139	0.0444976
ENSRNOG00000006595	1.56182	4.10891	0	10.0836	3.50787	6.19928	1.89024	6.59692	4.70668	5.96e-11	1.68e-08
ENSRNOG00000017243	9.16242	9.3019	8.82643	11.2951	9.14056	10.2354	9.09691	10.2237	1.12678	0.00869951	0.167481
ENSRNOG00000009484	12.0935	12.1771	11.9197	9.79064	9.69337	9.61551	12.0634	9.69984	-2.36359	5.48e-06	0.000407694
ENSRNOG00000018177	0	0	0	3.88654	0	0.859478	0	1.58201	1.58201	0.0467023	0.523587
ENSRNOG00000005269	3.96734	3.08782	2.20679	8.823	5.0057	3.1928	3.08732	5.67383	2.58652	9.14e-05	0.00439045
ENSRNOG00000031222	4.87321	5.63702	1.48966	5.21202	3.85681	7.88482	3.99996	5.65122	1.65126	0.0401027	0.475365
ENSRNOG00000007900	4.82434	5.56264	0	5.96634	6.05238	7.7603	3.46233	6.59301	3.13068	0.0163022	0.260499
ENSRNOG00000045636	11.4917	11.6134	11.1002	13.2586	11.8674	12.3463	11.4017	12.4908	1.08902	0.0214065	0.316233
ENSRNOG00000032150	6.07417	7.15269	5.58538	7.82618	6.69653	9.19007	6.27075	7.90426	1.63351	0.00709365	0.142635
ENSRNOG00000005335	4.96624	5.56264	2.20679	8.8331	4.80615	7.1066	4.24522	6.91528	2.67006	0.000931067	0.0296033
ENSRNOG00000051346	3.96734	3.75526	2.68363	6.08381	3.04665	6.60136	3.46874	5.24394	1.77519	0.0411691	0.482617
ENSRNOG00000058306	0.982675	0	0	1.04318	3.74961	3.42929	0.327558	2.74069	2.41314	0.0339282	0.429612
ENSRNOG00000028627	9.45904	9.2933	9.38617	8.30399	8.0698	6.73971	9.3795	7.7045	-1.675	0.00765085	0.151088
ENSRNOG00000001516	5.98805	7.39701	5.53	10.0378	6.6225	9.34443	6.30502	8.66823	2.36321	2.76e-05	0.00160681
ENSRNOG00000001889	11.1009	11.1206	11.9592	10.2562	10.4826	10.0305	11.3936	10.2564	-1.13716	0.0130188	0.223139
ENSRNOG00000005365	3.13898	5.74186	1.89233	8.93355	3.2173	8.04909	3.59106	6.73331	3.14225	2.59e-05	0.00153444
ENSRNOG00000017283	6.97664	8.39272	7.23054	10.085	7.15084	10.5329	7.5333	9.25625	1.72295	9.59e-05	0.00456498
ENSRNOG00000037085	3.55304	4.20984	1.48966	7.72131	3.50787	3.89186	3.08418	5.04035	1.95617	0.0122598	0.213892
ENSRNOG00000018865	11.1746	11.5377	10.4629	9.82816	9.95702	9.83078	11.0584	9.87198	-1.18644	0.0170095	0.26837
ENSRNOG00000028426	8.42467	8.93262	7.92124	10.2896	7.94779	10.6516	8.42618	9.62966	1.20348	0.00285676	0.0712254
ENSRNOG00000042690	3.55304	5.52396	0	5.21202	2.04008	7.6651	3.02567	4.9724	1.94673	0.0262177	0.363102
ENSRNOG00000036802	5.6097	9.029	0	10.4338	4.69496	11.3549	4.87957	8.82789	3.94832	3.61e-08	4.67e-06
ENSRNOG00000002079	5.55084	7.38627	4.32095	10.9179	5.51144	9.7041	5.75268	8.71116	2.95848	5.45e-09	9.03e-07
ENSRNOG00000047450	4.28883	5.11933	0	4.98923	4.13758	8.25924	3.13606	5.79535	2.6593	0.00373638	0.0881044
ENSRNOG00000061613	0	1.17015	0	1.64225	5.44427	0	0.39005	2.36217	1.97212	0.00673348	0.137688
ENSRNOG00000021945	3.87438	4.89521	2.68363	7.18253	4.57448	7.63586	3.81774	6.46429	2.64655	0.00328177	0.0796279
ENSRNOG00000057221	9.01233	8.96907	8.69412	10.213	10.2963	10.3095	8.89184	10.2729	1.3811	0.00886624	0.169524
ENSRNOG00000016488	12.9809	13.2685	13.8777	10.6435	12.4474	12.7971	13.3757	11.9626	-1.41307	0.0355181	0.442773
ENSRNOG00000001130	5.66626	7.64245	3.19173	7.71404	6.2423	8.76509	5.50015	7.57381	2.07366	0.0244672	0.346529
ENSRNOG00000058560	10.054	10.2646	6.23146	12.0147	9.88761	10.1229	8.84999	10.6751	1.82509	0.00492435	0.108127
ENSRNOG00000013817	0	2.24825	1.48966	2.8806	0	5.23447	1.24597	2.70502	1.45905	0.039233	0.470969
ENSRNOG00000059260	11.7133	11.3052	7.07477	12.2494	11.9247	12.0816	10.0311	12.0852	2.05412	0.0187407	0.28748
ENSRNOG00000033617	3.96734	4.83328	0	6.17135	4.04993	6.62536	2.93354	5.61554	2.682	0.0482136	0.534733
ENSRNOG00000048169	3.87438	3.61508	1.89233	6.95476	5.13912	5.95603	3.12726	6.01664	2.88937	0.0124897	0.216461
ENSRNOG00000003125	8.857	9.27303	8.64283	10.1857	9.2939	10.326	8.92429	9.93521	1.01092	0.0374285	0.457914
ENSRNOG00000004731	2.77753	5.35795	3.77163	11.139	1.62064	8.49893	3.96904	7.08619	3.11715	3.02e-14	1.88e-11
ENSRNOG00000036837	5.94298	6.44748	5.50149	6.79856	9.27227	5.20292	5.96398	7.09125	1.12727	0.0144088	0.239221
ENSRNOG00000006086	4.21492	8.6252	0.929121	12.225	3.50787	11.4679	4.58975	9.06691	4.47717	9.6e-15	6.32e-12
ENSRNOG00000006681	11.7062	11.3222	10.9826	9.07929	10.9228	9.72507	11.337	9.90904	-1.42797	0.0113482	0.202496
ENSRNOG00000023831	0	0	0	4.94023	0	2.09002	0	2.34342	2.34342	0.00514445	0.111717
ENSRNOG00000011716	4.72133	6.29502	2.46482	7.08446	7.61516	5.54243	4.49372	6.74735	2.25362	0.0490166	0.540053
ENSRNOG00000001245	6.70694	7.43919	6.81001	11.1116	7.35664	9.31891	6.98538	9.26238	2.277	1.08e-06	9.69e-05
ENSRNOG00000031287	4.92047	6.3841	3.67282	10.0551	4.29837	9.13471	4.99247	7.8294	2.83693	1.55e-07	1.78e-05
ENSRNOG00000055078	2.29411	1.80764	2.20679	4.60507	3.85681	5.43789	2.10285	4.63326	2.53041	0.0340373	0.430492
ENSRNOG00000033912	5.84838	7.40767	4.76656	8.45989	7.39272	9.80736	6.00754	8.55333	2.54579	0.000113795	0.00522448
ENSRNOG00000010853	1.56182	3.88302	0	8.52781	2.36464	6.26186	1.81495	5.7181	3.90316	1.29e-05	0.00086163
ENSRNOG00000020970	6.35788	8.17283	5.38146	11.0681	5.88517	10.5751	6.63739	9.1761	2.53871	1.39e-08	2.07e-06
ENSRNOG00000006226	2.96954	6.01721	0	8.47287	2.62943	8.54684	2.99558	6.54971	3.55413	4.71e-05	0.00252652
ENSRNOG00000053974	0	0	0	9.80952	1.62064	0	0	3.81005	3.81005	4.09e-14	2.42e-11
ENSRNOG00000053272	9.50822	10.4436	8.74972	8.84978	12.411	12.2473	9.56718	11.1694	1.6022	1.67e-05	0.00106309
ENSRNOG00000058864	0	0	0	0	3.9566	2.34253	0	2.09971	2.09971	0.0236284	0.337482
ENSRNOG00000019147	11.3056	11.3693	11.8437	9.60266	10.951	9.83335	11.5062	10.129	-1.37717	0.008481	0.164147
ENSRNOG00000042732	0	1.80764	0	4.98923	0	3.53443	0.602548	2.84122	2.23867	0.0158828	0.256036
ENSRNOG00000026974	3.87438	4.83328	3.95101	7.45092	3.74961	6.98202	4.21956	6.06085	1.84129	0.0161831	0.25936
ENSRNOG00000036645	4.66694	5.11933	4.50454	6.17135	8.49184	5.70891	4.7636	6.7907	2.02709	0.00725317	0.14517
ENSRNOG00000005308	9.24132	9.80575	9.15403	11.2866	9.38179	10.5705	9.40037	10.4129	1.01258	0.0181319	0.279257
ENSRNOG00000008615	0.982675	5.21956	0	6.87877	2.36464	7.69376	2.06741	5.64572	3.57831	0.00171493	0.0483027
ENSRNOG00000049689	1.56182	1.17015	0	5.66834	0	4.24157	0.910655	3.3033	2.39265	0.00686848	0.13979
ENSRNOG00000037645	0.982675	1.17015	0	7.40651	3.36989	1.78373	0.717608	4.18671	3.4691	9.93e-05	0.00468601
ENSRNOG00000056558	4.49023	6.81097	0	7.7712	4.90937	8.67022	3.76707	7.11693	3.34986	0.00245072	0.063357
ENSRNOG00000005592	3.96734	5.74186	3.19173	7.89852	1.62064	7.61204	4.30031	5.7104	1.41009	0.00570034	0.121243
ENSRNOG00000000274	6.05312	8.10893	3.67282	10.9012	5.93495	10.4412	5.94496	9.09247	3.14751	1.14e-08	1.77e-06
ENSRNOG00000033796	3.96734	5.77518	0	6.75672	5.40947	6.89585	3.24751	6.35401	3.1065	0.0407924	0.480134
ENSRNOG00000047686	9.44497	9.22862	9.8363	8.41576	9.16424	6.88595	9.5033	8.15532	-1.34798	0.0349181	0.43806
ENSRNOG00000042860	1.56182	1.17015	0	6.65409	4.13758	4.04205	0.910655	4.94457	4.03392	0.000785935	0.0257815
ENSRNOG00000057734	4.66694	6.15015	7.4992	2.06429	5.29975	4.41681	6.10543	3.92695	-2.17848	0.0399158	0.474342
ENSRNOG00000014844	10.2746	10.5242	10.1227	12.8504	10.0602	11.1674	10.3072	11.3593	1.05215	0.00374029	0.0881044
ENSRNOG00000005369	2.29411	5.26718	0	7.94893	2.04008	7.6651	2.52043	5.8847	3.36427	0.000352493	0.0132664
ENSRNOG00000014610	12.0322	12.2633	13.2773	9.74321	11.6587	9.92443	12.5243	10.4421	-2.08219	0.00013	0.0059184
ENSRNOG00000012358	7.04222	7.13995	6.28262	9.40238	7.12962	8.53105	6.8216	8.35435	1.53276	0.010515	0.191403
ENSRNOG00000003603	5.98805	7.2507	4.61512	9.80439	5.85962	10.0627	5.95129	8.57556	2.62427	1.07e-06	9.67e-05
ENSRNOG00000016288	7.44107	7.6869	6.85577	9.30413	7.01856	9.02847	7.32792	8.45039	1.12247	0.0307749	0.402461
ENSRNOG00000011268	4.28883	8.26367	0	8.45117	3.04665	10.3306	4.18417	7.27614	3.09198	5.13e-05	0.00268301
ENSRNOG00000024986	3.29059	4.47612	1.48966	5.29232	7.43659	4.62159	3.08546	5.7835	2.69804	0.0124876	0.216461
ENSRNOG00000013358	2.29411	3.75526	3.86411	6.71362	3.6338	6.1505	3.30449	5.49931	2.19481	0.0295792	0.39215
ENSRNOG00000016472	0	4.70083	1.48966	5.81146	2.85307	6.69505	2.0635	5.11986	3.05636	0.0192866	0.293092
ENSRNOG00000017833	4.13702	4.20984	0	9.71981	5.05156	5.70891	2.78229	6.82676	4.04447	2.01e-07	2.23e-05
ENSRNOG00000032729	4.35914	6.85838	2.68363	9.00974	4.04993	8.67022	4.63372	7.2433	2.60958	0.000210437	0.0088051
ENSRNOG00000011400	2.29411	5.40127	0.929121	8.23963	2.62943	7.3275	2.87483	6.06552	3.19068	0.000480557	0.0172492
ENSRNOG00000029087	6.11538	6.91927	4.50454	9.27231	5.66684	9.03968	5.8464	7.99294	2.14655	0.00034273	0.0130345
ENSRNOG00000026176	0	1.17015	0	3.66316	1.62064	3.96891	0.39005	3.08424	2.69419	0.0191956	0.292117
ENSRNOG00000056847	0	2.5853	0	5.08252	1.62064	4.66854	0.861767	3.79057	2.9288	0.0145808	0.241154
ENSRNOG00000020733	3.87438	6.9633	4.38478	8.28449	10.0503	4.62159	5.07415	7.65213	2.57798	1.32e-05	0.000875603
ENSRNOG00000018712	3.42778	7.23881	2.68363	9.36806	2.62943	9.12842	4.45007	7.04197	2.5919	2.92e-05	0.00167536
ENSRNOG00000047143	4.61041	5.9604	5.21586	10.9889	5.8336	7.02776	5.26222	7.9501	2.68788	2.89e-09	5.19e-07
ENSRNOG00000030880	4.35914	6.56645	6.10452	8.48146	5.69601	8.06233	5.6767	7.41327	1.73656	0.0168136	0.266319
ENSRNOG00000053656	0	3.08782	0	4.47348	6.13989	2.09002	1.02927	4.23446	3.20519	0.00999027	0.184643
ENSRNOG00000010079	5.82373	5.17032	6.12335	12.1308	8.85721	6.27709	5.7058	9.08838	3.38258	6.11e-15	4.28e-12
ENSRNOG00000009700	3.13898	6.97768	2.46482	11.2481	2.36464	9.76613	4.19383	7.79295	3.59913	3.8e-13	1.88e-10
ENSRNOG00000012278	4.28883	4.83328	3.67282	6.31282	5.37382	7.58781	4.26498	6.42482	2.15984	0.0153919	0.250374
ENSRNOG00000009339	9.22494	9.05636	9.95538	7.5765	9.11919	7.86983	9.41223	8.1885	-1.22372	0.0396576	0.47319
ENSRNOG00000059350	0	1.17015	0	6.29344	2.85307	0	0.39005	3.04884	2.65879	0.000992342	0.0312315
ENSRNOG00000018557	2.77753	5.56264	3.0414	4.40289	3.9566	7.5126	3.79386	5.2907	1.49684	0.0492028	0.541019
ENSRNOG00000016983	1.56182	3.08782	0	10.0217	5.93495	3.63243	1.54988	6.52968	4.9798	4.99e-12	2.01e-09
ENSRNOG00000030719	4.87321	6.5473	3.45224	9.4337	4.29837	8.22823	4.95758	7.3201	2.36252	0.000106831	0.00497843
ENSRNOG00000016117	12.1463	12.1388	12.5579	10.321	11.8557	10.7228	12.281	10.9665	-1.31447	0.0165544	0.262789
ENSRNOG00000029556	0	3.28577	0	5.33085	3.2173	4.36073	1.09526	4.30296	3.20771	0.0304696	0.400289
ENSRNOG00000004378	6.70694	7.20253	4.61512	9.06793	5.72459	7.78714	6.17486	7.52656	1.35169	0.0323417	0.415701
ENSRNOG00000006783	7.40829	7.82854	6.93253	11.8053	8.13515	7.25243	7.38978	9.0643	1.67452	4.66e-07	4.75e-05
ENSRNOG00000000383	3.42778	0	0	7.64691	3.04665	2.34253	1.14259	4.34536	3.20277	0.00145172	0.0420901
ENSRNOG00000008515	2.96954	4.3927	0	8.4247	3.50787	5.17066	2.45408	5.70108	3.24699	0.000387852	0.0144439
ENSRNOG00000028356	5.96569	7.75529	7.2984	9.82647	7.12962	9.34082	7.00646	8.76564	1.75918	0.00174498	0.0490855
ENSRNOG00000011672	0	2.5853	2.87358	6.33194	1.02684	2.74431	1.81963	3.3677	1.54807	0.04411	0.506822
ENSRNOG00000013064	7.7135	7.96474	7.11297	8.96144	8.4835	9.52751	7.59707	8.99082	1.39375	0.0174975	0.272775
ENSRNOG00000004841	7.13531	8.68778	8.28547	11.9681	7.66026	10.0169	8.03619	9.88176	1.84557	1.78e-06	0.00015432
ENSRNOG00000009218	0	0	0	8.88582	2.36464	0	0	3.75015	3.75015	1.36e-09	2.63e-07
ENSRNOG00000004614	3.77501	3.88302	1.89233	5.78395	4.85868	6.62536	3.18345	5.756	2.57254	0.0243763	0.345533
ENSRNOG00000008057	3.55304	2.24825	0	7.20345	3.74961	2.74431	1.93376	4.56579	2.63203	0.00999908	0.184643
ENSRNOG00000033389	9.01505	9.55787	9.28316	12.8797	8.62291	10.1787	9.28536	10.5605	1.27509	2.06e-05	0.00125777
ENSRNOG00000022429	4.77375	6.88914	0	8.63947	5.37382	8.62034	3.88763	7.54454	3.65691	0.000668101	0.022759
ENSRNOG00000030714	5.25145	8.04889	6.10452	10.0935	5.66684	10.0505	6.46828	8.60361	2.13533	1.36e-05	0.000894454
ENSRNOG00000000405	0	0	0	5.29232	1.02684	0	0	2.10639	2.10639	0.00317587	0.0775784
ENSRNOG00000002548	8.33157	6.84275	9.38422	6.55991	8.67145	3.1928	8.18618	6.14138	-2.0448	0.0491302	0.540756
ENSRNOG00000002793	0	3.88302	0	5.03663	2.36464	5.8981	1.29434	4.43312	3.13878	0.0237449	0.338571
ENSRNOG00000004078	6.65198	6.5082	5.83429	11.1315	6.95965	6.55212	6.33149	8.21443	1.88294	5.56e-07	5.41e-05
ENSRNOG00000022248	4.28883	6.87385	4.66739	8.823	5.37382	9.05301	5.27669	7.74994	2.47325	0.000204008	0.00860239
ENSRNOG00000014227	5.69373	5.74186	6.34813	7.69939	6.72511	8.14352	5.92791	7.52267	1.59476	0.0414189	0.484358
ENSRNOG00000003275	0	1.17015	0	3.98647	2.04008	2.90978	0.39005	2.97878	2.58873	0.0325822	0.417436
ENSRNOG00000000605	3.13898	5.60031	1.48966	7.38836	4.80615	6.29216	3.40965	6.16222	2.75257	0.0258731	0.360397
ENSRNOG00000020424	0	3.61508	0	6.03796	1.02684	6.24647	1.20503	4.43709	3.23206	0.00433734	0.0982166
ENSRNOG00000022283	0.982675	3.4598	0	8.29428	1.62064	6.77232	1.48082	5.56241	4.08159	5.33e-06	0.000397526
ENSRNOG00000010375	3.87438	3.28577	1.89233	0	0	0.859478	3.01749	0.286493	-2.731	0.027234	0.372192
ENSRNOG00000005109	2.96954	3.4598	0.929121	8.27464	3.85681	4.96033	2.45282	5.69726	3.24444	0.000225806	0.0093402
ENSRNOG00000022640	4.87321	7.07454	4.76656	4.60507	9.53895	8.75152	5.57144	7.63185	2.06041	0.000146064	0.00648654
ENSRNOG00000010015	0.982675	2.5853	0	2.65622	6.3193	0	1.18933	2.99184	1.80252	0.0100151	0.184781
ENSRNOG00000024457	0	4.00038	0	6.38784	1.62064	6.1505	1.33346	4.71966	3.3862	0.006219	0.129818
ENSRNOG00000020952	2.77753	3.75526	2.20679	6.36944	2.04008	6.32184	2.91319	4.91045	1.99726	0.017239	0.270688
ENSRNOG00000027066	2.96954	5.67282	0.929121	5.7273	3.6338	8.10136	3.1905	5.82082	2.63032	0.00573032	0.121761
ENSRNOG00000018850	0.982675	4.3927	0.929121	6.94237	1.02684	6.42115	2.1015	4.79679	2.69529	0.00517117	0.112185
ENSRNOG00000005850	5.45778	7.20253	1.89233	10.3693	5.05156	9.47729	4.85088	8.29938	3.4485	1.28e-07	1.5e-05
ENSRNOG00000017712	1.97393	0	0	4.32867	0	4.24157	0.657978	2.85675	2.19877	0.0325381	0.417118
ENSRNOG00000000879	9.11749	9.39057	8.1312	10.4849	9.09749	10.1324	8.87975	9.90491	1.02515	0.0391895	0.47079
ENSRNOG00000033376	0	0	0	0	4.75162	0	0	1.58387	1.58387	0.0107458	0.194787
ENSRNOG00000052219	13.5801	13.862	14.3242	11.5532	12.561	12.2677	13.9221	12.1273	-1.79478	0.0027488	0.0694104
ENSRNOG00000022884	9.82005	10.4642	10.67	7.60035	8.82786	8.83622	10.3181	8.42148	-1.89661	0.000803342	0.0262105
ENSRNOG00000011937	6.87232	7.13995	5.76402	9.33289	6.49554	8.44601	6.5921	8.09148	1.49938	0.00996723	0.184525
ENSRNOG00000021102	8.00419	8.58818	8.28129	10.426	8.52878	9.58677	8.29122	9.51385	1.22263	0.0131721	0.224701
ENSRNOG00000008565	7.02069	7.32007	6.79834	9.745	6.78062	9.13262	7.04637	8.55274	1.50638	0.00295129	0.073246
ENSRNOG00000021130	3.13898	5.06648	2.20679	7.32296	4.63598	7.86983	3.47075	6.60959	3.13884	0.0008786	0.0283081
ENSRNOG00000014107	5.45778	8.0004	1.89233	8.15626	4.37251	10.5145	5.11684	7.6811	2.56426	1.37e-05	0.000898988
ENSRNOG00000045743	2.55597	4.70083	0	2.65622	1.02684	7.28293	2.41893	3.65533	1.2364	0.0227334	0.328244
ENSRNOG00000000618	2.55597	4.70083	0	7.1613	2.04008	6.94436	2.41893	5.38191	2.96298	0.00360358	0.085995
ENSRNOG00000003435	0.982675	3.61508	0	5.50944	2.04008	6.1832	1.53259	4.57757	3.04499	0.00950034	0.178314
ENSRNOG00000011227	11.1244	11.9796	10.2395	11.6382	11.0546	13.794	11.1145	12.1623	1.04779	0.0020697	0.0557638
ENSRNOG00000008816	15.3627	15.8732	17.0652	11.8884	14.0747	13.2125	16.1003	13.0585	-3.04182	0.00211518	0.0567778
ENSRNOG00000001006	4.13702	5.56264	0	9.72343	4.69496	7.67088	3.23322	7.36309	4.12987	6.22e-07	5.92e-05
ENSRNOG00000049802	0.982675	4.70083	2.46482	5.12699	1.02684	6.87598	2.71611	4.34327	1.62716	0.0347306	0.436558
ENSRNOG00000020150	8.80127	9.59566	9.52188	7.24439	7.86674	7.79245	9.30627	7.63453	-1.67174	0.00665775	0.137042
ENSRNOG00000051993	8.40403	8.34359	8.30623	7.62382	6.00655	5.41053	8.35128	6.34696	-2.00432	0.0151878	0.248171
ENSRNOG00000060054	1.56182	3.75526	0	3.77917	3.36989	6.23091	1.77236	4.45999	2.68763	0.024891	0.35054
ENSRNOG00000007600	6.11538	7.41826	0	6.19243	5.18098	9.3299	4.51121	6.9011	2.38989	0.0111261	0.199847
ENSRNOG00000007999	0	0	0	6.92987	2.36464	1.39438	0	3.56297	3.56297	5.33e-05	0.00277181
ENSRNOG00000020249	7.49671	7.21472	6.28262	9.16976	7.49584	8.59017	6.99802	8.41859	1.42057	0.0282201	0.379712
ENSRNOG00000048812	12.2083	12.2629	13.087	10.426	11.9506	11.3504	12.5194	11.2424	-1.27706	0.0160615	0.257792
ENSRNOG00000018111	4.87321	8.62062	3.45224	4.54077	4.37251	11.1872	5.64869	6.70016	1.05147	3.29e-06	0.000261005
ENSRNOG00000016043	10.042	12.4097	2.68363	8.50271	10.0574	14.3676	8.37845	10.9759	2.59743	3.58e-05	0.00198766
ENSRNOG00000046858	6.86025	7.20253	4.56089	8.69592	6.26194	8.81811	6.20789	7.92532	1.71743	0.012039	0.21152
ENSRNOG00000054809	0	0	0	5.12699	0	0.859478	0	1.99549	1.99549	0.00457626	0.102769
ENSRNOG00000004275	3.13898	2.24825	0	4.47348	3.74961	5.56742	1.79574	4.59684	2.80109	0.0388414	0.46808
ENSRNOG00000046834	10.9827	12.3921	10.7802	9.75919	13.292	15.5956	11.385	12.8823	1.49731	2.71e-06	0.000224393
ENSRNOG00000019560	7.49671	7.52983	6.96421	9.85979	8.0698	9.05301	7.33025	8.9942	1.66395	0.004049	0.0931442
ENSRNOG00000037793	1.56182	6.04479	1.48966	9.74678	2.36464	8.31564	3.03209	6.80902	3.77693	1.76e-07	1.99e-05
ENSRNOG00000004839	6.11538	7.04753	5.58538	7.94893	7.59981	8.51508	6.24943	8.02127	1.77184	0.0178276	0.275744
ENSRNOG00000005114	2.55597	3.28577	4.32095	7.43332	3.2173	4.36073	3.38756	5.00378	1.61622	0.0386699	0.46808
ENSRNOG00000002916	4.35914	5.60031	6.31575	3.24582	9.20539	7.72741	5.42506	6.7262	1.30114	0.00279262	0.0697866
ENSRNOG00000017568	4.77375	6.5082	0	9.11285	4.90937	8.9781	3.76065	7.66678	3.90613	1.52e-05	0.00097935
ENSRNOG00000060511	3.42778	4.00038	0	8.12918	4.90937	4.04205	2.47605	5.69354	3.21749	0.0012042	0.0366305
ENSRNOG00000050042	0	0	0	6.14996	0	0	0	2.04999	2.04999	0.000493672	0.0176616
ENSRNOG00000033564	8.98202	9.63703	9.44349	6.85253	8.69692	8.27829	9.35418	7.94258	-1.4116	0.0403522	0.477021
ENSRNOG00000059016	8.08939	8.28117	7.91585	9.71799	8.36137	9.39068	8.09547	9.15668	1.06121	0.0473773	0.529241
ENSRNOG00000025108	0.982675	3.28577	1.48966	6.31282	2.62943	6.94436	1.91937	5.29553	3.37617	0.000984746	0.0310825
ENSRNOG00000028041	5.66626	5.31328	5.50149	8.4247	6.73919	6.1	5.49368	7.08796	1.59429	0.0361422	0.447982
ENSRNOG00000030877	3.77501	7.78012	0	5.03663	1.02684	10.1614	3.85171	5.40829	1.55658	0.000145305	0.00646608
ENSRNOG00000036828	3.55304	7.34248	3.19173	6.44165	4.29837	9.45068	4.69575	6.73023	2.03448	0.00145694	0.0421511
ENSRNOG00000033064	8.39151	9.39861	7.96366	10.3318	7.74643	11.2309	8.58459	9.76969	1.1851	0.000731807	0.0244868
ENSRNOG00000014269	5.84838	6.15015	5.1439	4.98923	9.81136	6.35092	5.71414	7.0505	1.33636	0.00074109	0.0247186
ENSRNOG00000018251	11.3714	11.4662	11.6265	9.18035	10.6173	10.5081	11.488	10.1019	-1.38612	0.0134699	0.22878
ENSRNOG00000010819	8.46508	8.6252	7.83247	10.3751	8.50013	10.3233	8.30758	9.73282	1.42524	0.0027402	0.0694104
ENSRNOG00000010597	1.97393	4.62975	0	5.89098	0	8.10989	2.20123	4.66696	2.46573	0.000451991	0.0164689
ENSRNOG00000019557	0	0	0	3.77917	0	2.34253	0	2.04057	2.04057	0.0309094	0.403157
ENSRNOG00000060745	2.96954	3.4598	3.45224	3.537	7.4192	4.52283	3.29386	5.15968	1.86582	0.0187875	0.287925
ENSRNOG00000002734	0	4.47612	0	7.50247	0	6.61341	1.49204	4.70529	3.21325	0.00100754	0.0316638
ENSRNOG00000039405	0	0	0	1.64225	3.85681	0.859478	0	2.11951	2.11951	0.0348277	0.437431
ENSRNOG00000028456	0	0	0	4.25043	2.04008	2.09002	0	2.79351	2.79351	0.0122639	0.213892
ENSRNOG00000018390	12.4687	13.1268	13.5173	11.3193	11.7726	11.9194	13.0376	11.6704	-1.36719	0.00936724	0.176579
ENSRNOG00000010244	5.89645	6.87385	5.7152	10.1115	6.1185	8.30082	6.16183	8.17696	2.01512	0.000103331	0.00486753
ENSRNOG00000061993	0	1.80764	0.929121	4.07993	0	5.0339	0.912255	3.03794	2.12569	0.0147023	0.242426
ENSRNOG00000014006	3.13898	4.89521	1.89233	5.03663	3.2173	7.08945	3.30884	5.11446	1.80562	0.0399905	0.474809
ENSRNOG00000016724	10.3841	10.5712	9.77658	13.5992	11.0831	12.1676	10.244	12.2833	2.03937	8.56e-06	0.000609336
ENSRNOG00000007585	4.92047	7.7385	4.76656	5.7273	4.95834	9.75121	5.80851	6.81229	1.00378	0.00348997	0.0836515
ENSRNOG00000006224	3.13898	3.61508	2.46482	8.21409	4.69496	2.09002	3.07296	4.99969	1.92673	0.0012533	0.0375401
ENSRNOG00000002459	0.982675	0	0	5.33085	1.62064	0	0.327558	2.31716	1.98961	0.00890217	0.169877
ENSRNOG00000059720	5.96569	9.26719	5.2844	12.0013	5.44427	11.8434	6.83909	9.763	2.92391	2.26e-11	7.54e-09
ENSRNOG00000020193	10.1276	9.69258	10.9586	8.34222	10.003	8.16414	10.2596	8.83644	-1.42314	0.00845673	0.16397
ENSRNOG00000018394	2.55597	2.24825	0	5.29232	5.66684	1.78373	1.60141	4.24763	2.64622	0.0203715	0.304288
ENSRNOG00000030245	7.53518	8.10893	7.83818	9.9305	7.56861	9.09013	7.82743	8.86308	1.03565	0.0318586	0.412056
ENSRNOG00000054962	0.982675	3.75526	0	1.64225	0	6.61341	1.57931	2.75189	1.17257	0.0168758	0.266915
ENSRNOG00000003544	1.97393	1.17015	0	1.64225	1.62064	5.59198	1.04803	2.95163	1.9036	0.0163564	0.260981
ENSRNOG00000027042	0	0	0	3.39874	1.62064	1.78373	0	2.2677	2.2677	0.0476675	0.531662
ENSRNOG00000050100	0.982675	0	0.929121	8.29428	1.02684	1.39438	0.637265	3.57183	2.93457	2.04e-06	0.000172674
ENSRNOG00000020851	9.27808	10.908	8.60648	10.5424	8.91106	12.9325	9.59753	10.7953	1.19779	7.11e-05	0.00354257
ENSRNOG00000016122	10.878	10.7526	9.19244	12.192	11.2193	10.7967	10.2744	11.4027	1.12831	0.0311243	0.404243
ENSRNOG00000025990	0	2.24825	0	4.98923	3.36989	0	0.749416	2.78637	2.03696	0.0344074	0.434161
ENSRNOG00000033608	11.0592	10.8418	11.8055	9.66619	11.0735	9.91959	11.2355	10.2197	-1.01577	0.0415843	0.48523
ENSRNOG00000011526	8.67603	8.53081	6.73852	9.78718	8.87963	9.55588	7.98179	9.40756	1.42578	0.0248509	0.350203
ENSRNOG00000032329	1.97393	1.80764	0	5.96634	0	5.51699	1.26053	3.82778	2.56725	0.00369823	0.0875989
ENSRNOG00000046280	0	3.08782	1.89233	5.47545	0	6.1505	1.66005	3.87532	2.21526	0.00886869	0.169524
ENSRNOG00000039749	1.56182	0	0	4.66662	3.2173	2.55736	0.520605	3.48043	2.95982	0.022312	0.325164
ENSRNOG00000029814	1.56182	5.11933	2.68363	6.03796	8.47931	3.31589	3.12159	5.94439	2.82279	0.000880139	0.0283157
ENSRNOG00000006051	1.97393	2.24825	0	5.33085	1.62064	5.17066	1.40739	4.04072	2.63333	0.0144965	0.240127
ENSRNOG00000003781	8.75638	9.00462	9.63939	8.00362	8.38842	7.07209	9.13346	7.82138	-1.31209	0.0275022	0.373679
ENSRNOG00000047349	8.13519	7.97911	9.14254	4.98923	7.30078	7.65348	8.41895	6.64783	-1.77112	0.0334737	0.425096
ENSRNOG00000006853	4.21492	6.84275	0.929121	10.8062	4.13758	8.99892	3.9956	7.98089	3.98529	5.81e-10	1.25e-07
ENSRNOG00000010803	1.56182	4.76857	0	6.14996	2.36464	8.30454	2.11013	5.60638	3.49625	0.000172549	0.00749416
ENSRNOG00000038135	3.29059	7.33132	5.50149	8.72875	11.2411	4.84243	5.37447	8.27077	2.89631	3.32e-09	5.87e-07
ENSRNOG00000007575	1.97393	4.70083	0	4.66662	2.04008	6.64896	2.22492	4.45189	2.22697	0.0450727	0.51246
ENSRNOG00000008481	7.32291	7.79644	7.905	12.4897	7.50411	9.63041	7.67478	9.87474	2.19995	1.23e-09	2.41e-07
ENSRNOG00000010165	10.097	9.87654	10.1297	7.23427	9.68431	8.65864	10.0344	8.52574	-1.50867	0.0236423	0.337482
ENSRNOG00000005003	5.32355	7.76362	3.95101	8.80258	5.0057	10.1418	5.67939	7.98335	2.30396	2.87e-05	0.00166476
ENSRNOG00000005438	4.82434	7.04753	2.87358	10.1962	4.85868	9.40808	4.91515	8.15431	3.23916	1.41e-07	1.63e-05
ENSRNOG00000005479	5.05364	8.56931	0	4.60507	5.13912	9.5883	4.54098	6.44416	1.90318	0.044794	0.510361
ENSRNOG00000005332	7.51222	8.6965	6.98495	9.43812	6.30043	10.4829	7.73123	8.74047	1.00925	0.00231953	0.0606148
ENSRNOG00000030547	5.69373	9.29042	0	12.124	6.51203	11.5808	4.99472	10.0723	5.07755	1.44e-11	4.97e-09
ENSRNOG00000013867	11.3067	11.0458	9.49682	13.0406	11.471	11.512	10.6164	12.0079	1.39143	0.0060756	0.127792
ENSRNOG00000017645	5.48947	4.95459	4.18414	12.3542	7.73944	4.80088	4.87606	8.29818	3.42211	1.93e-19	2.46e-16
ENSRNOG00000019857	5.69373	6.69389	4.18414	8.52366	6.35631	7.77646	5.52392	7.55214	2.02823	0.0123563	0.214491
ENSRNOG00000025645	0	1.80764	0	3.66316	5.78013	1.39438	0.602548	3.61256	3.01001	0.00433521	0.0982166
ENSRNOG00000009932	7.13531	6.87385	7.39456	9.90997	7.79442	6.89585	7.13457	8.20008	1.06551	0.0265057	0.365691
ENSRNOG00000028630	0	4.20984	0	6.59199	0	6.21518	1.40328	4.26906	2.86578	0.00650741	0.134714
ENSRNOG00000014650	9.37882	9.49176	7.18645	10.7226	9.47938	9.68281	8.68567	9.96159	1.27592	0.0359788	0.446721
ENSRNOG00000024435	7.23215	7.36454	7.23054	9.22706	8.05299	8.51829	7.27574	8.59945	1.3237	0.0377226	0.459957
ENSRNOG00000017163	8.96239	9.62794	9.10513	12.8015	9.17981	11.3005	9.23182	11.0939	1.86212	2.06e-06	0.000174009
ENSRNOG00000028708	0.982675	3.4598	0	6.51041	0	4.96033	1.48082	3.82358	2.34275	0.0093417	0.176321
ENSRNOG00000003313	0	2.85833	0	1.64225	0	5.66327	0.952777	2.43517	1.4824	0.0227317	0.328244
ENSRNOG00000038004	0	3.88302	2.46482	7.89209	1.02684	5.79607	2.11595	4.905	2.78905	0.000722985	0.0242664
ENSRNOG00000033202	3.87438	5.40127	1.48966	6.75672	3.6338	7.56318	3.58844	5.98456	2.39612	0.0119665	0.210588
ENSRNOG00000014936	11.3483	11.463	12.2845	10.0275	11.3374	10.2305	11.6986	10.5318	-1.16681	0.018934	0.289507
ENSRNOG00000042083	0	2.5853	0	4.60507	4.57448	1.78373	0.861767	3.65443	2.79266	0.0308018	0.402461
ENSRNOG00000042825	10.7192	11.22	12.0777	7.76418	9.99272	9.12211	11.339	8.95967	-2.37931	1.18e-05	0.000801149
ENSRNOG00000060687	5.05364	7.11414	5.10653	8.35162	5.47824	8.22038	5.7581	7.35008	1.59198	0.0206996	0.308308
ENSRNOG00000005063	8.21792	8.61143	8.23008	11.4149	8.28184	9.91959	8.35314	9.8721	1.51895	0.000226898	0.00934974
ENSRNOG00000049075	10.7813	11.0148	12.5063	10.8458	10.537	9.52751	11.4341	10.3034	-1.13073	0.00601669	0.126853
ENSRNOG00000034258	3.42778	3.08782	0	10.4633	7.57647	3.53443	2.17187	7.19141	5.01955	1.52e-13	8.44e-11
ENSRNOG00000012482	9.79173	10.8661	9.39588	14.4516	9.71134	12.9571	10.0179	12.3733	2.35543	1.49e-08	2.18e-06
ENSRNOG00000010592	6.66592	7.2742	5.34983	9.07362	6.59179	8.46941	6.42998	8.04494	1.61496	0.0122632	0.213892
ENSRNOG00000006639	6.50468	6.69389	6.93253	11.8904	6.73919	8.16414	6.71036	8.93125	2.22089	9.86e-10	2e-07
ENSRNOG00000047606	9.39146	9.45368	10.4574	6.06107	9.35003	7.58781	9.7675	7.6663	-2.1012	0.00274421	0.0694104
ENSRNOG00000004333	9.35321	9.78135	9.17223	11.0963	9.23798	11.3701	9.4356	10.5681	1.13253	0.00452781	0.101892
ENSRNOG00000013552	8.41232	8.66129	6.79834	12.0766	9.91112	9.98829	7.95732	10.6587	2.70135	9.77e-08	1.18e-05
ENSRNOG00000003927	9.14262	8.58818	7.75609	12.0674	9.73437	8.82331	8.49563	10.2083	1.71272	3.71e-05	0.00204854
ENSRNOG00000008525	0	0	3.77163	0	7.47074	2.90978	1.25721	3.46018	2.20296	0.00625681	0.130271
ENSRNOG00000057973	3.55304	3.61508	4.94653	2.06429	0	0	4.03822	0.688097	-3.35012	0.0106234	0.193053
ENSRNOG00000048771	11.2581	11.0407	12.1328	7.07314	10.6419	8.59625	11.4772	8.77042	-2.70675	2.04e-05	0.00125447
ENSRNOG00000009821	2.96954	4.47612	0	8.91147	0	7.64176	2.48189	5.51774	3.03585	1.81e-06	0.00015643
ENSRNOG00000003997	1.97393	5.01162	0	7.294	2.04008	7.74942	2.32852	5.6945	3.36598	0.000603415	0.020966
ENSRNOG00000028247	7.06343	7.70431	6.61088	9.00677	7.17176	9.18604	7.12621	8.45486	1.32865	0.0179358	0.276825
ENSRNOG00000007461	4.77375	4.70083	4.03298	8.45554	6.28132	4.41681	4.50252	6.38456	1.88203	0.00675159	0.137928
ENSRNOG00000018141	3.87438	5.40127	0	10.2499	5.37382	8.07546	3.09189	7.89974	4.80785	9.85e-10	2e-07
ENSRNOG00000037341	0	0	0	7.294	0	0.859478	0	2.71782	2.71782	1.97e-05	0.00121822
ENSRNOG00000008996	4.13702	4.20984	3.95101	7.96127	3.74961	6.21518	4.09929	5.97535	1.87606	0.0100513	0.185276
ENSRNOG00000012747	5.17555	7.69563	0	9.71617	3.2173	9.82819	4.29039	7.58722	3.29683	4.95e-06	0.000374471
ENSRNOG00000010567	6.83581	7.16531	7.07477	9.31138	7.09719	8.21248	7.0253	8.20701	1.18172	0.0409398	0.481348
ENSRNOG00000040201	0	2.24825	0	4.78236	2.36464	4.30238	0.749416	3.81646	3.06704	0.0156538	0.253307
ENSRNOG00000001492	3.66829	6.12452	0.929121	8.3375	2.85307	7.624	3.57398	6.27152	2.69754	0.00199499	0.0542898
ENSRNOG00000011211	8.03136	8.64786	5.63872	10.029	7.36575	9.21993	7.43931	8.87156	1.43224	0.0176511	0.274382
ENSRNOG00000002331	5.69373	5.98908	7.48471	5.63793	3.85681	1.78373	6.38917	3.75949	-2.62968	0.0261761	0.362757
ENSRNOG00000031675	0	1.17015	0	4.60507	5.0057	0	0.39005	3.20359	2.81354	0.00378318	0.0887209
ENSRNOG00000014230	10.6225	11.8787	10.5902	14.6523	10.6183	13.6753	11.0305	12.982	1.95147	6.58e-06	0.00047888
ENSRNOG00000009031	3.13898	4.10891	5.63872	0	2.85307	1.78373	4.29553	1.5456	-2.74994	0.0289294	0.386366
ENSRNOG00000025059	2.55597	5.44334	0.929121	3.88654	3.36989	7.8496	2.97614	5.03534	2.0592	0.0129573	0.222435
ENSRNOG00000043185	2.96954	3.4598	0	6.33194	0	5.29557	2.14311	3.87584	1.73272	0.0294007	0.390738
ENSRNOG00000012982	8.04742	8.06245	7.88307	9.78891	8.15104	9.30039	7.99765	9.08011	1.08247	0.0404754	0.477282
ENSRNOG00000010105	11.8051	11.671	13.227	10.6223	11.9754	10.7124	12.2344	11.1033	-1.13104	0.0122984	0.213892
ENSRNOG00000018690	3.42778	6.64065	1.89233	7.30372	3.04665	8.50218	3.98692	6.28418	2.29726	0.00460123	0.103172
ENSRNOG00000022286	0	2.5853	0	4.66662	0	4.99759	0.861767	3.2214	2.35963	0.016242	0.259923
ENSRNOG00000030715	14.0079	13.7758	14.0279	11.3571	13.3032	12.8459	13.9372	12.5021	-1.43513	0.0390638	0.470238
ENSRNOG00000024905	6.60935	6.17533	0.929121	7.23427	7.66764	8.25155	4.57126	7.71782	3.14655	0.012916	0.221902
ENSRNOG00000028648	5.79865	7.86768	0	1.04318	5.95921	10.2519	4.55544	5.75142	1.19597	0.000316348	0.0122675
ENSRNOG00000005338	0	0	0	0	0	3.72418	0	1.24139	1.24139	0.0459951	0.518603
ENSRNOG00000024990	1.56182	1.17015	4.03298	11.3513	3.04665	2.34253	2.25498	5.58015	3.32517	4.26e-18	4.63e-15
ENSRNOG00000015751	5.32355	5.74186	5.06816	5.57512	8.92345	5.97483	5.37786	6.82446	1.44661	0.0110896	0.199521
ENSRNOG00000016356	8.88109	9.44594	9.14023	11.1081	9.30341	10.9765	9.15575	10.4627	1.30694	0.00304005	0.07485
ENSRNOG00000027245	7.15521	7.35355	6.71388	9.15641	7.5205	8.2554	7.07421	8.31077	1.23656	0.0480889	0.533895
ENSRNOG00000010199	7.19419	8.43503	5.69015	10.7663	7.23274	10.7159	7.10646	9.57163	2.46517	6.05e-07	5.79e-05
ENSRNOG00000031290	3.55304	3.75526	1.89233	7.41551	2.62943	3.31589	3.06688	4.45361	1.38673	0.0243644	0.345533
ENSRNOG00000015480	7.06343	7.99334	6.49996	9.99191	7.45376	10.1208	7.18558	9.18883	2.00325	9.45e-05	0.0045203
ENSRNOG00000008790	3.42778	5.44334	3.32785	9.02745	3.2173	8.27829	4.06632	6.84101	2.77469	9.57e-06	0.000659917
ENSRNOG00000047003	2.55597	4.10891	1.48966	6.51041	1.02684	6.53955	2.71818	4.69227	1.97409	0.0109729	0.197749
ENSRNOG00000014909	5.09543	6.3841	3.56674	5.86496	6.89823	8.72678	5.01542	7.16332	2.1479	0.00433204	0.0982166
ENSRNOG00000017625	8.29617	7.90579	9.63119	4.72565	7.08622	5.8981	8.61105	5.90332	-2.70773	0.000158525	0.00695462
ENSRNOG00000003746	8.97364	8.94731	7.16842	9.86801	9.5002	9.87023	8.36312	9.74615	1.38302	0.0244944	0.346529
ENSRNOG00000057988	10.338	10.7702	9.09562	12.4552	9.99712	12.08	10.068	11.5108	1.44281	0.000784677	0.0257792
ENSRNOG00000057848	0	4.00038	0	3.24582	0	6.11703	1.33346	3.12095	1.78749	0.0431262	0.498419
ENSRNOG00000023008	2.77753	4.00038	3.19173	7.12887	1.62064	6.06533	3.32321	4.93828	1.61507	0.0168406	0.266552
ENSRNOG00000032002	3.66829	4.3927	1.48966	8.50693	5.66684	7.42643	3.18355	7.20007	4.01651	2.7e-05	0.00157551
ENSRNOG00000019961	5.77312	6.20007	2.20679	8.58472	6.02964	8.58406	4.72666	7.73281	3.00615	0.000595425	0.0207548
ENSRNOG00000013959	0	3.08782	0	0	0	6.13386	1.02927	2.04462	1.01535	0.0139071	0.233389
ENSRNOG00000013481	12.2015	12.1024	12.5665	11.1451	10.7238	10.5743	12.2901	10.8144	-1.4757	0.00304425	0.0748684
ENSRNOG00000017939	8.00419	8.68778	7.76211	10.4047	8.41498	10.091	8.15136	9.63688	1.48552	0.00234256	0.0610696
ENSRNOG00000030187	11.0333	11.4202	11.3002	5.17013	7.4452	2.55736	11.2512	5.05756	-6.19366	5.28e-18	5.46e-15
ENSRNOG00000028261	5.6097	7.00603	1.89233	7.01516	3.36989	8.47932	4.83602	6.28812	1.4521	0.0423641	0.490394
ENSRNOG00000023686	0	0	0	1.04318	3.6338	2.74431	0	2.47376	2.47376	0.0240353	0.341903
ENSRNOG00000002336	3.42778	5.31328	0	5.63793	3.74961	7.97163	2.91368	5.78639	2.87271	0.00541246	0.116489
ENSRNOG00000007495	0.982675	0	0	6.38784	1.02684	0.859478	0.327558	2.75805	2.43049	0.000954498	0.0301716
ENSRNOG00000007129	7.35767	7.10106	9.13327	3.537	6.46197	5.51699	7.864	5.17199	-2.69201	0.000878106	0.0283081
ENSRNOG00000023803	3.96734	4.30417	4.11054	10.0128	6.13989	4.36073	4.12735	6.8378	2.71046	2.3e-07	2.52e-05
ENSRNOG00000032708	8.779	9.70128	10.7227	7.53584	8.56085	9.34263	9.73433	8.47977	-1.25456	0.0211106	0.313141
ENSRNOG00000012660	12.4073	12.3769	13.2441	9.65485	11.7588	11.714	12.6761	11.0426	-1.63353	0.00653015	0.135056
ENSRNOG00000056332	5.98805	6.85838	5.53	8.86627	6.6225	8.40847	6.12548	7.96575	1.84027	0.0060276	0.12696
ENSRNOG00000012260	5.69373	5.52396	5.41242	8.43358	4.90937	7.61803	5.54337	6.98699	1.44363	0.0188368	0.288477
ENSRNOG00000020922	7.41655	7.47004	7.44783	9.62802	7.66026	8.40154	7.44481	8.56327	1.11846	0.0447345	0.510334
ENSRNOG00000000815	12.3097	12.6743	13.6368	9.42036	11.8642	11.7472	12.8736	11.0106	-1.86302	0.00216889	0.0577908
ENSRNOG00000012988	3.42778	6.04479	2.46482	7.01516	3.85681	8.28207	3.97913	6.38468	2.40555	0.00363579	0.0864784
ENSRNOG00000006471	4.77375	4.20984	0	12.083	6.97163	7.26776	2.99453	8.77412	5.77959	6.83e-22	1.24e-18
ENSRNOG00000008078	2.96954	3.75526	1.48966	8.42024	1.62064	5.4911	2.73816	5.17733	2.43917	0.00019423	0.00823809
ENSRNOG00000012478	1.56182	2.24825	0.929121	7.86609	2.62943	4.30238	1.57973	4.93263	3.3529	0.000114636	0.00525196
ENSRNOG00000012238	0	0	0	5.47545	2.36464	0	0	2.61336	2.61336	0.00171085	0.0482505
ENSRNOG00000009448	4.72133	5.17032	4.38478	8.34693	5.0057	6.46171	4.75881	6.60478	1.84597	0.0111997	0.200505
ENSRNOG00000007294	2.29411	4.3927	0	4.54077	2.85307	6.67219	2.22894	4.68868	2.45974	0.0310925	0.404243
ENSRNOG00000014414	0	0	0	0	3.50787	3.63243	0	2.3801	2.3801	0.0134849	0.22878
ENSRNOG00000042458	7.90192	8.37109	8.08391	10.4426	7.88585	9.608	8.11897	9.31215	1.19318	0.00815637	0.158571
ENSRNOG00000016102	6.19443	7.82058	6.45607	9.1671	6.66737	9.50666	6.82369	8.44704	1.62335	0.00276849	0.0695036
ENSRNOG00000018700	8.18443	10.7026	0	5.29232	6.9835	13.0914	6.29567	8.45575	2.16008	5.43e-07	5.38e-05
ENSRNOG00000049590	6.17507	4.3927	4.25416	0	3.6338	0.859478	4.94065	1.49776	-3.44289	0.0177776	0.275362
ENSRNOG00000055401	3.77501	7.32007	2.87358	8.30883	1.62064	10.1726	4.65622	6.7007	2.04448	2.84e-06	0.000230938
ENSRNOG00000029784	8.40818	9.18899	9.00967	10.5103	8.63802	10.7781	8.86895	9.97545	1.1065	0.00854444	0.164788
ENSRNOG00000006146	0	0	1.48966	6.68416	1.02684	0	0.496554	2.57033	2.07378	0.00115433	0.0354059
ENSRNOG00000005561	4.13702	6.85838	0	7.88563	3.50787	8.51829	3.66514	6.63726	2.97213	0.00369903	0.0875989
ENSRNOG00000023841	0	2.24825	0	6.54359	4.04993	2.09002	0.749416	4.22785	3.47843	0.00161538	0.0459155
ENSRNOG00000026787	6.90794	10.1001	5.66466	11.0537	6.22239	12.4792	7.55756	9.91845	2.36089	2.11e-08	2.94e-06
ENSRNOG00000037908	0	4.62975	0	5.12699	7.17176	1.78373	1.54325	4.69416	3.15091	0.0143675	0.2389
ENSRNOG00000059660	9.0259	9.94402	8.31854	11.4623	9.05591	11.9577	9.09615	10.8253	1.72914	2.9e-05	0.00166903
ENSRNOG00000011497	0	3.4598	0.929121	5.50944	3.36989	6.29216	1.46297	5.05716	3.59419	0.00540098	0.116357
ENSRNOG00000004998	2.55597	6.09843	2.20679	9.20649	3.6338	8.1268	3.6204	6.98903	3.36863	1.4e-05	0.00091597
ENSRNOG00000010248	5.42537	7.57783	3.56674	9.473	5.05156	10.0747	5.52331	8.19976	2.67644	3.36e-06	0.00026427
ENSRNOG00000010938	4.13702	6.20007	0.929121	4.60507	2.62943	8.41537	3.75541	5.21662	1.46121	0.0144337	0.239452
ENSRNOG00000033894	0	3.4598	0	6.75672	1.02684	5.54243	1.15327	4.44199	3.28873	0.00276409	0.0694734
ENSRNOG00000020407	3.96734	7.89825	0	10.6281	3.85681	10.0158	3.9552	8.16689	4.21169	1.59e-08	2.3e-06
ENSRNOG00000018950	11.3505	11.0945	8.03502	12.3498	11.3796	11.5427	10.16	11.7574	1.59738	0.0220099	0.322733
ENSRNOG00000024899	5.77312	6.88914	5.55796	5.47545	11.6628	14.9313	6.07341	10.6899	4.61646	3.34e-27	9.07e-24
ENSRNOG00000021021	1.56182	3.75526	0	3.88654	6.60723	4.57305	1.77236	5.02227	3.24991	0.012846	0.22098
ENSRNOG00000011826	4.72133	6.46801	5.6123	8.18283	4.95834	8.02673	5.60055	7.05597	1.45542	0.0222471	0.324676
ENSRNOG00000037091	0	0	0	4.07993	0	2.74431	0	2.27474	2.27474	0.0160244	0.257576
ENSRNOG00000050004	0	0	0	5.66834	1.02684	0	0	2.23173	2.23173	0.00139117	0.0408804
ENSRNOG00000009350	6.81094	8.43503	5.2844	9.44253	6.88563	10.5353	6.84346	8.95447	2.11102	6e-05	0.00305037
ENSRNOG00000022631	6.74682	6.20007	8.71289	4.98923	4.63598	2.34253	7.21993	3.98925	-3.23068	0.000174264	0.00755354
ENSRNOG00000024730	5.58057	6.79482	4.8137	8.22436	5.91027	8.48588	5.7297	7.54017	1.81048	0.00915184	0.174182
ENSRNOG00000056655	0	1.80764	0	3.07473	0	4.71402	0.602548	2.59625	1.9937	0.0228448	0.329415
ENSRNOG00000061999	0	1.80764	0	3.39874	0	4.24157	0.602548	2.54677	1.94422	0.0386595	0.46808
ENSRNOG00000023312	8.71677	9.63703	7.95842	11.4188	8.86365	10.7841	8.77074	10.3555	1.58477	0.000399285	0.0147967
ENSRNOG00000011130	2.55597	3.75526	4.18414	12.7665	6.4276	6.24647	3.49846	8.48021	4.98175	5.04e-28	2.19e-24
ENSRNOG00000053889	5.72068	7.7215	4.76656	9.66619	5.98307	9.71812	6.06958	8.4558	2.38621	3.84e-05	0.00209965
ENSRNOG00000028097	2.77753	5.77518	2.20679	7.93023	2.36464	7.71068	3.5865	6.00185	2.41535	0.00181684	0.0503889
ENSRNOG00000060435	0.982675	3.4598	1.48966	6.96704	2.85307	4.96033	1.97738	4.92682	2.94944	0.00539407	0.116323
ENSRNOG00000013407	2.77753	4.89521	0	3.98647	2.62943	6.98202	2.55758	4.53264	1.97506	0.0478192	0.532534
ENSRNOG00000009372	2.55597	4.00038	0	3.98647	0	6.77232	2.18545	3.58626	1.40081	0.0238839	0.34033
ENSRNOG00000003695	0	0	0	6.27379	0	1.39438	0	2.55606	2.55606	0.000336864	0.0128791
ENSRNOG00000017424	1.56182	0	0	3.77917	3.04665	3.96891	0.520605	3.59824	3.07764	0.0234761	0.336284
ENSRNOG00000007006	7.03149	8.20375	6.62417	9.48586	7.09719	10.0572	7.28647	8.88008	1.59361	0.00109271	0.0339476
ENSRNOG00000042731	5.77312	6.94877	0	6.35081	5.8336	8.54055	4.24063	6.90832	2.66769	0.0355736	0.443211
ENSRNOG00000026490	7.54275	8.47614	8.08391	11.0659	7.39272	10.0271	8.03427	9.49524	1.46098	0.000231312	0.00947767
ENSRNOG00000052699	0	1.17015	0	5.50944	0	3.1928	0.39005	2.90075	2.5107	0.00386376	0.0900272
ENSRNOG00000060407	3.55304	6.65861	3.32785	6.29344	4.95834	8.83107	4.51317	6.69428	2.18112	0.00381563	0.0893044
ENSRNOG00000010812	7.35767	8.42457	6.73852	9.33052	6.89823	9.71812	7.50692	8.64895	1.14204	0.0141006	0.235726
ENSRNOG00000050419	5.28795	6.27186	5.8793	13.1515	7.54476	7.46019	5.81304	9.38549	3.57245	1.25e-20	1.81e-17
ENSRNOG00000038133	0	3.08782	0.929121	4.94023	7.67498	2.74431	1.33898	5.11984	3.78086	0.000262421	0.0105924
ENSRNOG00000056174	5.74714	6.5473	5.18033	8.21409	5.8336	8.49893	5.82492	7.51554	1.69062	0.00961157	0.17978
ENSRNOG00000019318	6.37495	7.42876	6.17842	9.14023	6.69653	9.18402	6.66071	8.34026	1.67955	0.00326429	0.0792923
ENSRNOG00000021011	3.13898	4.89521	2.68363	5.08252	7.82114	4.88281	3.57261	5.92882	2.35622	0.0107989	0.195262
ENSRNOG00000031398	0	5.06648	1.89233	7.73574	0	7.49967	2.3196	5.07847	2.75887	0.000544345	0.0193154
ENSRNOG00000040384	2.96954	6.72832	3.0414	7.11789	3.50787	8.55624	4.24642	6.394	2.14758	0.00610401	0.128165
ENSRNOG00000000886	1.97393	4.89521	0	4.47348	1.62064	7.41959	2.28971	4.50457	2.21486	0.013084	0.22405
ENSRNOG00000027240	7.47313	8.97625	1.48966	7.94893	6.69653	11.0219	5.97968	8.55578	2.5761	0.000234376	0.00956712
ENSRNOG00000009539	6.65198	7.13995	6.0661	8.70694	7.30078	8.94273	6.61934	8.31682	1.69747	0.00858507	0.165425
ENSRNOG00000012324	6.98778	7.85215	6.34813	10.1362	6.49554	8.73507	7.06269	8.45561	1.39293	0.00263702	0.0670556
ENSRNOG00000057072	4.13702	3.61508	3.67282	7.09569	3.9566	6.19928	3.80831	5.75052	1.94221	0.0328798	0.419672
ENSRNOG00000003537	4.35914	6.99192	3.45224	7.03863	8.81462	5.7312	4.93443	7.19482	2.26039	0.0116811	0.207414
ENSRNOG00000000487	2.96954	4.83328	0.929121	6.94237	3.2173	7.8648	2.91065	6.00816	3.09751	0.000889402	0.0284871
ENSRNOG00000022428	4.13702	5.40127	0	6.83922	3.6338	6.96331	3.17943	5.81211	2.63268	0.035101	0.439573
ENSRNOG00000004937	2.77753	5.21956	0	5.75591	3.36989	6.88595	2.6657	5.33725	2.67155	0.0421584	0.488794
ENSRNOG00000025012	0.982675	3.61508	0	0	0	7.9192	1.53259	2.63973	1.10715	0.000291703	0.0114137
ENSRNOG00000016758	10.2724	10.3291	10.1823	8.59663	9.61918	9.1534	10.2612	9.12307	-1.13816	0.0404769	0.477282
ENSRNOG00000004179	2.55597	3.61508	0	3.66316	2.36464	6.63721	2.05702	4.22167	2.16465	0.0197176	0.297146
ENSRNOG00000016671	7.29628	7.73002	4.94653	8.44679	6.41011	9.27027	6.65761	8.04239	1.38478	0.0244945	0.346529
ENSRNOG00000052549	4.66694	8.1284	1.89233	10.4955	3.36989	10.7612	4.89589	8.20888	3.31299	2.78e-09	5.13e-07
ENSRNOG00000056826	7.30521	8.6746	5.34983	8.63563	7.46228	10.0812	7.10988	8.72638	1.6165	0.00661869	0.136497
ENSRNOG00000030222	1.97393	0	3.45224	0	0	0	1.80872	0	-1.80872	0.0399289	0.474342
ENSRNOG00000014791	10.1149	11.1995	9.92081	12.1732	9.83449	12.6691	10.4117	11.5589	1.14719	0.00166713	0.0472629
ENSRNOG00000007258	8.08421	8.71379	5.94429	9.78371	8.59609	8.67885	7.58076	9.01955	1.43878	0.0444019	0.50856
ENSRNOG00000011518	3.77501	6.24833	0	9.85815	4.04993	8.25924	3.34111	7.3891	4.04799	5.2e-07	5.22e-05
ENSRNOG00000042276	8.42467	8.33803	7.84387	9.95538	8.50013	9.44563	8.20219	9.30038	1.09819	0.0385399	0.467821
ENSRNOG00000015220	1.97393	6.5082	0	8.04477	2.62943	9.05301	2.82738	6.57574	3.74836	5.93e-05	0.00303847
ENSRNOG00000042460	6.21353	5.87076	8.15884	4.1677	5.60667	2.09002	6.74771	3.95479	-2.79292	0.00472511	0.105097
ENSRNOG00000002258	6.72035	7.60588	5.34983	9.89879	6.75313	9.22386	6.55869	8.62526	2.06657	0.000318947	0.0123463
ENSRNOG00000020277	8.47699	9.46137	7.87198	11.5714	7.71115	11.2392	8.60345	10.1739	1.57046	2.04e-05	0.00125447
ENSRNOG00000018958	6.84808	7.54922	4.50454	9.44473	6.83408	9.01036	6.30062	8.42972	2.12911	0.00181055	0.0503431
ENSRNOG00000019207	5.28795	8.55019	2.20679	7.18253	4.57448	10.9447	5.34831	7.56724	2.21893	1.15e-05	0.000777371
ENSRNOG00000015201	0	2.24825	0.929121	5.75591	3.2173	5.32518	1.05912	4.76613	3.70701	0.00296954	0.0734795
ENSRNOG00000020279	10.4102	11.2807	9.57415	13.5538	10.2844	12.9367	10.4217	12.2583	1.83661	1.68e-05	0.00106356
ENSRNOG00000002579	9.18194	9.13868	9.28943	12.438	9.59422	9.69987	9.20335	10.5773	1.374	0.000193218	0.00821122
ENSRNOG00000016446	0	1.17015	0	3.77917	1.02684	5.41053	0.39005	3.40551	3.01546	0.00226386	0.0594777
ENSRNOG00000047476	6.45738	7.21472	5.83429	9.2347	5.80711	8.61435	6.50213	7.88539	1.38326	0.00789865	0.154668
ENSRNOG00000002775	10.1538	10.2864	11.2624	8.80258	9.82627	9.77956	10.5675	9.46947	-1.09805	0.0253704	0.355907
ENSRNOG00000016361	5.94298	6.90428	5.06816	9.79581	5.66684	8.34846	5.97181	7.93703	1.96523	0.000299404	0.0116312
ENSRNOG00000018656	3.42778	2.24825	3.45224	8.78881	4.75162	3.63243	3.04275	5.72429	2.68153	9.71e-05	0.00460326
ENSRNOG00000030910	4.35914	6.52788	0.929121	8.05056	3.50787	8.57485	3.93871	6.71109	2.77238	0.00120776	0.0366305
ENSRNOG00000047491	5.0106	6.01721	5.1439	7.01516	4.63598	8.1518	5.39057	6.60098	1.21041	0.0377681	0.460253
ENSRNOG00000020105	7.25077	7.36454	8.44743	6.57604	5.22167	5.0339	7.68758	5.61054	-2.07704	0.0104326	0.190382
ENSRNOG00000001806	3.42778	2.85833	2.68363	1.64225	7.41043	4.30238	2.98991	4.45169	1.46177	0.0141576	0.236315
ENSRNOG00000017193	7.13531	7.53956	4.8137	9.63189	7.34748	9.04858	6.49619	8.67598	2.17979	0.00130232	0.0387414
ENSRNOG00000027601	3.77501	1.80764	2.46482	7.86609	1.02684	2.90978	2.68249	3.93424	1.25175	0.00501415	0.109247
ENSRNOG00000046076	5.77312	4.76857	6.7014	1.04318	2.85307	0.859478	5.7477	1.58524	-4.16246	0.00080746	0.0262105
ENSRNOG00000039544	7.51222	7.73002	7.25636	11.0407	7.31964	7.60602	7.49954	8.65546	1.15592	0.000485074	0.0173826
ENSRNOG00000015336	0	0	0	9.01271	0	2.09002	0	3.70091	3.70091	4.27e-10	9.75e-08
ENSRNOG00000014242	0	0	0	7.75003	0	0	0	2.58334	2.58334	3.13e-06	0.000251407
ENSRNOG00000050024	7.85403	8.04206	7.91044	5.25273	5.98307	6.23091	7.93551	5.82224	-2.11327	0.0122464	0.213892
ENSRNOG00000025946	9.23899	9.01512	10.3253	7.60035	8.75697	7.33479	9.52649	7.89737	-1.62911	0.00318452	0.0777023
ENSRNOG00000006368	8.48487	8.88381	5.76402	11.1752	7.62277	9.01944	7.7109	9.27246	1.56156	0.00128099	0.0382115
ENSRNOG00000019190	1.97393	3.75526	0	3.24582	6.83408	1.39438	1.90973	3.82476	1.91503	0.0220432	0.322925
ENSRNOG00000025518	6.77281	7.37544	6.00648	9.71435	6.07476	9.51472	6.71824	8.43461	1.71637	0.000368506	0.0137736
ENSRNOG00000009533	4.28883	5.31328	0	7.81942	5.69601	7.5126	3.2007	7.00934	3.80864	0.00152291	0.0437455
ENSRNOG00000055382	5.21399	5.8396	4.76656	8.90829	5.29975	7.54442	5.27339	7.25082	1.97743	0.00235458	0.0613093
ENSRNOG00000043342	4.66694	4.89521	6.214	2.8806	2.36464	2.55736	5.25871	2.60087	-2.65785	0.0201183	0.301989
ENSRNOG00000008337	0	3.4598	0	2.8806	0	6.64896	1.15327	3.17652	2.02326	0.00707137	0.142319
ENSRNOG00000013752	4.49023	7.11414	0	9.21166	4.57448	9.22583	3.86813	7.67066	3.80253	2.51e-05	0.00149847
ENSRNOG00000013034	0	0	0	5.12699	0	0	0	1.709	1.709	0.005006	0.109247
ENSRNOG00000012477	6.45738	9.69694	2.20679	13.0817	6.51203	12.2591	6.12037	10.6176	4.49727	1.68e-13	9.13e-11
ENSRNOG00000021200	1.56182	1.17015	1.89233	7.24439	3.85681	0	1.54143	3.7004	2.15897	0.00140173	0.0410243
ENSRNOG00000001416	5.28795	7.57783	3.77163	9.53619	6.6225	9.48551	5.5458	8.54807	3.00226	3.02e-05	0.00172161
ENSRNOG00000006778	10.5991	10.3036	11.1383	8.21923	10.2243	9.48059	10.6803	9.30805	-1.37228	0.0150852	0.246865
ENSRNOG00000017969	2.77753	6.72832	0	5.50944	1.02684	8.724	3.16862	5.08676	1.91815	0.00703216	0.141792
ENSRNOG00000030983	4.87321	6.65861	3.67282	7.34195	2.85307	9.38893	5.06821	6.52798	1.45977	0.000423957	0.0156045
ENSRNOG00000056314	3.55304	2.24825	0	6.12824	3.2173	4.47079	1.93376	4.60545	2.67168	0.0457564	0.516999
ENSRNOG00000001113	6.90794	8.42981	4.61512	9.79753	7.51233	9.73338	6.65096	9.01441	2.36346	0.000557333	0.0196478
ENSRNOG00000042897	1.56182	0	0	5.08252	0	1.39438	0.520605	2.15897	1.63836	0.029856	0.394375
ENSRNOG00000001259	4.82434	6.5082	3.95101	6.97922	4.51025	8.10563	5.09452	6.5317	1.43719	0.0375912	0.459386
ENSRNOG00000021110	7.87218	8.68778	7.73787	11.1699	8.30569	10.1939	8.09928	9.8898	1.79053	7.67e-05	0.00379643
ENSRNOG00000009862	7.12526	7.95751	6.39538	11.2823	7.4016	10.1532	7.15938	9.61235	2.45297	1.23e-07	1.44e-05
ENSRNOG00000057696	0	2.24825	0.929121	5.47545	1.62064	1.39438	1.05912	2.83016	1.77104	0.0343596	0.433809
ENSRNOG00000020719	3.13898	4.62975	3.67282	8.57673	4.57448	4.24157	3.81385	5.79759	1.98374	0.00175622	0.0491585
ENSRNOG00000008966	3.13898	3.08782	4.25416	7.72131	3.36989	2.55736	3.49365	4.54952	1.05587	0.028765	0.384643
ENSRNOG00000007031	5.28795	7.75529	0	8.15626	6.16096	9.79816	4.34775	8.03846	3.69071	0.000258654	0.0104598
ENSRNOG00000024954	1.97393	5.98908	2.46482	6.55991	2.36464	7.96694	3.47595	5.6305	2.15455	0.00982472	0.182822
ENSRNOG00000022957	2.55597	4.76857	2.20679	7.41551	2.36464	5.83775	3.17711	5.20596	2.02885	0.0149904	0.245684
ENSRNOG00000013820	7.03149	7.58724	6.36405	5.44064	9.19521	10.4404	6.99426	8.35874	1.36448	8.57e-05	0.00415231
ENSRNOG00000007038	1.97393	2.5853	0	5.25273	2.04008	4.17808	1.51974	3.82363	2.30388	0.0457814	0.516999
ENSRNOG00000019208	4.82434	5.11933	3.67282	7.7712	4.95834	6.72867	4.53883	6.48607	1.94724	0.0224431	0.32644
ENSRNOG00000007706	3.66829	4.83328	3.19173	7.46831	3.9566	5.75315	3.89777	5.72602	1.82825	0.032104	0.414489
ENSRNOG00000005726	5.79865	7.69563	2.46482	9.30897	4.85868	8.90891	5.3197	7.69218	2.37249	0.00141887	0.0414592
ENSRNOG00000014367	9.39564	9.08654	7.5764	10.5587	9.35461	9.6378	8.6862	9.85039	1.16419	0.0443892	0.50856
ENSRNOG00000016414	10.513	11.1487	9.97625	12.1033	10.4919	12.2042	10.546	11.5998	1.05381	0.0121763	0.213414
ENSRNOG00000009008	6.32312	6.74524	6.82159	9.55666	6.76694	8.29709	6.62998	8.2069	1.57692	0.00607887	0.127792
ENSRNOG00000016553	5.13604	5.52396	0	5.99061	6.63761	7.17324	3.55333	6.60049	3.04715	0.0409987	0.481519
ENSRNOG00000015303	0	4.83328	0	7.18253	0	6.88595	1.61109	4.68949	3.0784	0.00277353	0.0695497
ENSRNOG00000001082	6.69339	7.2507	7.4992	9.1671	6.78062	8.93794	7.14776	8.29522	1.14746	0.0335697	0.425818
ENSRNOG00000058317	0.982675	6.31781	0	2.06429	1.02684	7.92405	2.4335	3.67173	1.23823	0.0488677	0.538686
ENSRNOG00000012167	0	1.17015	0	6.97922	1.62064	3.42929	0.39005	4.00972	3.61967	0.000142616	0.00638569
ENSRNOG00000015401	6.98778	7.92076	4.71783	8.73235	6.07476	9.42697	6.54212	8.07803	1.53591	0.00954579	0.179012
ENSRNOG00000007256	4.35914	6.84275	4.03298	11.0429	4.04993	8.78387	5.07829	7.95889	2.88061	4.31e-10	9.76e-08
ENSRNOG00000023077	2.77753	5.48421	1.48966	6.01448	3.04665	7.56318	3.25047	5.54144	2.29097	0.0163383	0.260884
ENSRNOG00000014135	6.84808	8.19762	4.32095	9.73605	7.52863	9.77286	6.45555	9.01252	2.55697	0.000227829	0.00937034
ENSRNOG00000001205	9.57436	10.0719	9.39006	11.1705	9.71313	11.2671	9.67876	10.7169	1.03815	0.0147422	0.2429
ENSRNOG00000017428	13.0597	13.1522	13.1462	16.4502	13.3252	14.171	13.1194	14.6488	1.52943	0.00568288	0.121108
ENSRNOG00000014083	5.58057	8.70084	3.67282	8.73595	5.05156	10.7741	5.98474	8.18719	2.20244	3.14e-05	0.00177541
ENSRNOG00000049695	6.15545	3.08782	1.89233	14.5496	9.44329	5.41053	3.71187	9.80113	6.08926	4.54e-31	9.85e-27
ENSRNOG00000048433	9.14262	9.32177	8.62311	11.0173	9.48775	10.149	9.02917	10.218	1.18885	0.0126792	0.219047
ENSRNOG00000008716	5.55084	9.49426	5.47241	16.0349	7.67498	13.1879	6.83917	12.2993	5.46009	5.74e-18	5.66e-15
ENSRNOG00000028238	3.66829	4.30417	2.20679	8.47287	4.63598	6.83541	3.39308	6.64809	3.25501	0.000163445	0.00715597
ENSRNOG00000018122	10.0841	10.0918	9.24927	12.0581	10.3058	10.2738	9.80841	10.8792	1.07084	0.0127767	0.220309
ENSRNOG00000046890	2.55597	3.08782	0	9.49649	2.04008	4.57305	1.88126	5.36987	3.48861	1.87e-08	2.65e-06
ENSRNOG00000046727	2.29411	3.08782	1.48966	5.50944	0	5.61614	2.29053	3.70853	1.418	0.0325229	0.417118
ENSRNOG00000014576	5.05364	7.32007	2.68363	9.29685	3.9566	9.36596	5.01911	7.5398	2.52069	5.03e-05	0.00264877
ENSRNOG00000030771	4.42617	6.42667	1.89233	7.25445	3.04665	8.39457	4.24839	6.23189	1.9835	0.00691301	0.140302
ENSRNOG00000005133	8.53888	9.96583	8.23008	12.4795	8.53686	11.8247	8.9116	10.9471	2.03545	4.19e-07	4.35e-05
ENSRNOG00000020875	4.61041	6.44748	4.32095	6.35081	4.04993	8.18448	5.12628	6.19507	1.06879	0.0486104	0.53776
ENSRNOG00000019387	11.5159	11.804	12.2356	9.27972	11.187	10.699	11.8518	10.3886	-1.46329	0.00982435	0.182822
ENSRNOG00000014556	5.3583	6.29502	3.56674	6.7708	5.44427	8.08847	5.07335	6.76784	1.69449	0.0367546	0.45273
ENSRNOG00000046231	2.96954	1.80764	0	8.68852	4.51025	2.90978	1.5924	5.36952	3.77712	5.07e-06	0.000381135
ENSRNOG00000033685	2.29411	5.70776	3.86411	6.47643	8.79791	3.89186	3.95532	6.38873	2.43341	0.00131514	0.0390062
ENSRNOG00000043502	0	1.80764	0	4.72565	2.85307	1.78373	0.602548	3.12081	2.51827	0.0297723	0.393748
ENSRNOG00000028072	4.61041	5.74186	3.86411	6.57604	7.80114	5.41053	4.73879	6.5959	1.85711	0.0402777	0.4764
ENSRNOG00000017060	2.96954	7.66929	0	9.78023	1.02684	9.67565	3.54628	6.82757	3.2813	2.16e-06	0.000181943
ENSRNOG00000008169	6.03175	8.96547	0	12.0563	4.95834	11.279	4.99907	9.43119	4.43211	1.07e-11	3.86e-09
ENSRNOG00000016143	6.65198	8.12194	6.6633	8.37946	7.52863	9.22779	7.14574	8.37863	1.23289	0.0416631	0.48523
ENSRNOG00000004438	7.25998	9.97482	0	12.0858	6.89823	11.9072	5.74493	10.2971	4.55214	6.89e-09	1.12e-06
ENSRNOG00000007377	8.86306	8.76445	8.68464	9.83152	9.91422	9.92805	8.77071	9.89127	1.12055	0.0392873	0.47136
ENSRNOG00000017689	7.95396	11.5796	0	4.47348	7.59207	13.2444	6.51119	8.43666	1.92547	5.89e-05	0.00302248
ENSRNOG00000060991	0	3.61508	0	5.17013	1.02684	5.13767	1.20503	3.77821	2.57319	0.0388221	0.46808
ENSRNOG00000021155	11.7539	12.2611	11.6057	9.66619	12.0037	9.32075	11.8736	10.3302	-1.54335	0.0312382	0.405481
ENSRNOG00000005550	0.982675	5.52396	0	8.14549	2.62943	7.44678	2.16888	6.0739	3.90502	0.000449623	0.0164101
ENSRNOG00000046972	1.56182	3.88302	0	6.42393	2.36464	7.21338	1.81495	5.33398	3.51904	0.000918924	0.0293461
ENSRNOG00000029478	1.56182	1.80764	1.89233	7.08446	3.74961	2.55736	1.75393	4.46381	2.70988	0.00266851	0.067777
ENSRNOG00000019189	7.55029	7.86768	6.71388	9.6415	8.31041	8.2554	7.37728	8.73577	1.35849	0.0265244	0.365717
ENSRNOG00000000060	5.52048	9.56979	3.32785	12.9593	5.98307	12.4583	6.13937	10.4669	4.32752	1.78e-14	1.14e-11
ENSRNOG00000007869	6.50468	8.78504	3.32785	5.54265	6.2423	10.4589	6.20586	7.4146	1.20875	0.00323118	0.078664
ENSRNOG00000049862	8.08421	8.59286	7.69445	11.0523	8.16675	10.0078	8.12384	9.74228	1.61844	0.000276471	0.010996
ENSRNOG00000009946	10.1673	10.1342	9.25568	12.1322	10.9555	10.5494	9.85239	11.2124	1.36001	0.00419501	0.0958935
ENSRNOG00000004155	6.48908	6.52788	5.58538	9.55869	5.40947	8.24769	6.20078	7.73862	1.53784	0.00204165	0.0551448
ENSRNOG00000004077	3.42778	6.27186	2.46482	7.86609	0	8.58712	4.05482	5.4844	1.42958	0.000716431	0.0241584
ENSRNOG00000027432	0.982675	2.85833	0	5.08252	2.62943	4.62159	1.28034	4.11118	2.83084	0.0271995	0.372176
ENSRNOG00000008447	0.982675	2.24825	0	2.06429	2.36464	5.38264	1.07697	3.27052	2.19355	0.0203139	0.303814
ENSRNOG00000019570	7.43294	7.89825	7.47007	11.3785	7.34748	9.52432	7.60042	9.41678	1.81636	6.95e-06	0.000501469
ENSRNOG00000018020	9.31613	9.72492	8.93967	11.3253	9.03608	11.0675	9.32691	10.4763	1.14937	0.00413073	0.0946233
ENSRNOG00000008310	2.77753	8.24596	6.24872	9.26983	11.7392	5.66327	5.7574	8.89078	3.13338	3.41e-09	5.96e-07
ENSRNOG00000021314	10.451	10.5617	9.09085	12.1646	11.0426	11.0854	10.0345	11.4309	1.39635	0.00595894	0.1262
ENSRNOG00000016398	12.2575	12.1907	11.3957	13.3813	12.3991	13.1442	11.948	12.9749	1.0269	0.0455911	0.515923
ENSRNOG00000000963	6.05312	6.07186	2.87358	8.61626	5.33726	7.18943	4.99952	7.04765	2.04813	0.0155664	0.252269
ENSRNOG00000018241	6.65198	8.23402	4.71783	12.0316	8.24284	10.3693	6.53461	10.2146	3.67998	1.19e-11	4.24e-09
ENSRNOG00000010450	8.24138	8.05569	5.10653	10.4923	8.31512	8.57792	7.13453	9.12845	1.99392	0.00242769	0.0629113
ENSRNOG00000008862	5.3583	6.74524	4.71783	8.23963	5.8336	8.31195	5.60712	7.46173	1.85461	0.00999759	0.184643
ENSRNOG00000048239	4.66694	4.55498	5.53	0	2.62943	1.39438	4.9173	1.34127	-3.57603	0.00928157	0.175727
ENSRNOG00000052486	6.59485	8.20986	2.68363	10.39	5.47824	10.6183	5.82945	8.82885	2.9994	2.61e-07	2.82e-05
ENSRNOG00000021380	5.63826	5.56264	5.25053	8.22947	3.50787	7.79774	5.48381	6.51169	1.02788	0.0215162	0.317124
ENSRNOG00000011253	1.97393	3.4598	2.20679	5.91654	3.6338	5.32518	2.54684	4.95851	2.41167	0.0352838	0.441118
ENSRNOG00000012609	2.29411	1.80764	0	9.35175	5.63707	0.859478	1.36725	5.28277	3.91552	3.69e-09	6.35e-07
ENSRNOG00000008095	0	0	0	5.44064	0	1.39438	0	2.27834	2.27834	0.00214565	0.0573123
ENSRNOG00000019482	7.37474	9.00111	6.28262	12.1745	7.66026	11.0817	7.55282	10.3055	2.75266	1.11e-09	2.2e-07
ENSRNOG00000013668	11.9223	12.2018	12.6766	10.4923	11.338	11.3732	12.2669	11.0678	-1.19905	0.0209814	0.311863
ENSRNOG00000010146	7.49671	8.30988	7.6818	10.8474	7.34748	10.0572	7.82946	9.41736	1.5879	0.000151721	0.00669669
ENSRNOG00000000986	2.29411	5.44334	2.46482	8.00957	2.85307	7.93849	3.40076	6.26704	2.86629	0.000349108	0.0132081
ENSRNOG00000010302	5.0106	6.72832	4.85935	8.806	4.37251	8.34123	5.53276	7.17325	1.64049	0.00297023	0.0734795
ENSRNOG00000013448	1.97393	1.80764	0	8.17226	3.36989	0	1.26053	3.84738	2.58686	2.7e-05	0.00157551
ENSRNOG00000049096	1.56182	4.00038	3.45224	5.44064	7.47916	3.05822	3.00481	5.326	2.32119	0.0111717	0.200357
ENSRNOG00000032350	3.29059	6.09843	0	9.4337	3.74961	8.74879	3.12967	7.3107	4.18103	5.56e-07	5.41e-05
ENSRNOG00000001851	3.96734	5.87076	4.8137	6.47643	6.56041	7.48663	4.88394	6.84116	1.95722	0.041169	0.482617
ENSRNOG00000024641	2.77753	4.55498	2.20679	7.10683	2.36464	6.5892	3.17976	5.35356	2.1738	0.0097059	0.181232
ENSRNOG00000046053	4.72133	4.3927	3.19173	6.9913	3.50787	6.89585	4.10192	5.79834	1.69642	0.0354011	0.442076
ENSRNOG00000027380	7.81078	7.49025	8.60982	5.63793	6.6225	2.74431	7.97028	5.00158	-2.96871	0.00183018	0.0505007
ENSRNOG00000018651	9.35965	9.58396	9.4658	11.9364	9.41944	10.7082	9.4698	10.688	1.21821	0.00258279	0.0660537
ENSRNOG00000032706	0	0	0	7.12887	1.02684	0	0	2.71857	2.71857	3.44e-05	0.00192771
